# Supplementary material for: Integrative Bioinformatic Analysis of Cellular Senescence Genes in Ovarian Cancer: Molecular Subtyping, Prognostic Risk Stratification, and Chemoresistance Prediction
Source: Biomedicines. 2025 Apr 4;13(4):877. doi: 10.3390/biomedicines13040877 (PMC12025183; doi:10.3390/biomedicines13040877)
Supplement: Supplementary file 1 [file biomedicines-13-00877-s001.zip]

Archive with 4 entries (4 files):
- Supplementary Materials.zip
- Table S1. Cellular senescence-related genes.xlsx
- Table S2. Differentially expressed cellular senescence-related genes..xlsx
- Table S3. TCGA_OV patients IDs for molecular subtypes of cellular senescence.xlsx
