# Supplementary material for: Integrative Bioinformatic Analysis of Cellular Senescence Genes in Ovarian Cancer: Molecular Subtyping, Prognostic Risk Stratification, and Chemoresistance Prediction
Source: Biomedicines. 2025 Apr 4;13(4):877. doi: 10.3390/biomedicines13040877 (PMC12025183; doi:10.3390/biomedicines13040877)
Supplement: Supplementary file 1 [file biomedicines-13-00877-s001.zip › Table S1. Cellular senescence-related genes.xlsx]

## Sheet: Table S1
Entrez Id	Gene Symbol	Method	Cell Types	Cell Lines	Cancer Line?	Senescence Type	Senescence Effect
22848	AAK1	Overexpression	Embryonic kidney, Lung fibroblast	HEK293T, IMR-90, MRC-5	No	Unclear	Induces
5243	ABCB1	Overexpression	Cervical cancer, Fibrosarcoma	HeLa, HT1080	Yes	Stress-induced	Induces
368	ABCC6	Knockdown	Liver cancer	Hep G2	Yes	Unclear	Inhibits
51225	ABI3	Overexpression	Colon cancer, Thyroid cancer	ARO, WRO	Yes	Oncogene-induced	Induces
25890	ABI3BP	Overexpression	Thyroid carcinoma	ARO	Yes	Unclear	Induces
340485	ACER2	Knockout, Overexpression	Lung cancer	H1299	Yes	Replicative, Stress-induced	Inhibits
2532	ACKR1	Overexpression	Cerebral-microvascular endothelial	HCEC	No	Stress-induced	Induces
47	ACLY	Knockout	Dermal fibroblast	Primary cell	No	Unclear	Inhibits
203054	ADCK5	Overexpression	Embryonic kidney, Lung fibroblast	HEK293T, IMR-90, MRC-5	No	Unclear	Induces
27161	AGO2	Overexpression	Embryonic kidney	HEK293	No	Oncogene-induced	Inhibits
10551	AGR2	Knockdown	Prostate cancer	DU145, LNCaP, PC-3	Yes	Oncogene-induced	Inhibits
183	AGT	Knockout, Overexpression	Vascular smooth muscle	Primary cell	No	Stress-induced	Induces
196	AHR	Knockdown	Embryonic kidney	HEK	No	Stress-induced	Induces
8852	AKAP4	Knockdown	Colon cancer	COLO 205, HCT116	Yes	Unclear	Inhibits
231	AKR1B1	Knockdown, Overexpression	Keratinocyte	HaCat	Yes	Stress-induced	Inhibits
207	AKT1	Overexpression	Aortic endothelial, Dermal microvascular endothelial, Umbilical vein endothelial	Primary cell	No	Oncogene-induced	Induces
84335	AKT1S1	Knockdown	Osteosarcoma	U2OS	Yes	Oncogene-induced	Inhibits
10000	AKT3	Knockdown	Bladder cancer	EJ138	Yes	Stress-induced	Inhibits
64400	AKTIP	Knockdown	Foreskin fibroblast	Primary cell	No	Replicative	Inhibits
217	ALDH2	Knockdown	Umbilical vein endothelial	HUVEC	No	Stress-induced	Inhibits
226	ALDOA	Knockdown	Colorectal cancer, Melanoma	A375P, HCT116	Yes	Oncogene-induced	Inhibits
221120	ALKBH3	Knockdown	Lung cancer	A549	Yes	Unclear	Inhibits
247	ALOX15B	Overexpression	Prostate epithelial	Primary cell	No	Unclear	Induces
64682	ANAPC1	Knockdown	Dermal fibroblast	Primary cell	No	Unclear	Inhibits
54443	ANLN	Knockdown	Breast cancer	SKBR3	Yes	Unclear	Inhibits
308	ANXA5	Knockdown	Lung fibroblast	MRC-5	No	Replicative, Stress-induced	Inhibits
328	APEX1	Knockdown	Foreskin fibroblast, Skin fibroblast	BJ, BJ-5ta, GM00969, GM05565	No	Replicative	Inhibits
367	AR	Knockdown, Overexpression	Hair follicular keratinocyte	Primary cell	No	Unclear	Induces
375	ARF1	Knockdown	Lung fibroblast	IMR-90	No	Oncogene-induced	Induces
384	ARG2	Mutation, Overexpression	Umbilical vein endothelial, Vascular smooth muscle	HUVEC, VSMC	No	Unclear	Induces
8289	ARID1A	Knockdown	Pancreas epithelial-like	HPNE	No	Oncogene-induced	Induces
57492	ARID1B	Knockdown	Lung fibroblast	IMR-90	No	Oncogene-induced	Induces
1820	ARID3A	Overexpression	Murine fibroblast	Primary cell	No	Oncogene-induced	Inhibits
51742	ARID4B	Mutation, Overexpression	Lung cancer	H1299	Yes	Oncogene-induced	Induces
10095	ARPC1B	Overexpression	Osteosarcoma	Saos-2	Yes	Unclear	Induces
408	ARRB1	Knockdown, Overexpression	T-cell leukemia	Jurkat	Yes	Unclear	Induces
427	ASAH1	Knockout	Epithelial melanoma	A375	Yes	Unclear	Inhibits
25842	ASF1A	Knockout, Overexpression	Lung fibroblast	Primary cell	No	Oncogene-induced, Replicative	Induces
444	ASPH	Knockdown	Liver cancer	FOCUS, Hep G2, Huh7	Yes	Unclear	Inhibits
55252	ASXL2	Mutation, Overexpression	Lung fibroblast	IMR-90	No	Unclear	Induces
467	ATF3	Knockdown, Overexpression	Cutaneous squamous cell carcinoma	SCC13	Yes	Stress-induced	Inhibits
22926	ATF6	Knockdown, Mutation	Breast cancer, Foreskin fibroblast	MCF-7, NHDF	No	Oncogene-induced, Replicative, Stress-induced	Induces
55729	ATF7IP	Knockdown	Lung fibroblast	IMR-90	No	Stress-induced	Inhibits
83734	ATG10	Knockdown	Colon cancer	HCT116	Yes	Unclear	Induces
9140	ATG12	Knockdown	Foreskin fibroblast	Primary cell	No	Unclear	Inhibits
55054	ATG16L1	Overexpression	Breast cancer, Fibroblast	HTERT-BJ1, MDA-MB-231	Yes	Unclear	Unclear
84971	ATG4D	Overexpression	Lung fibroblast	IMR-90	No	Unclear	Inhibits
9474	ATG5	Knockdown	Foreskin fibroblast, Lung fibroblast	BJ, IMR-90	No	Oncogene-induced	Inhibits
10533	ATG7	Knockdown	Foreskin fibroblast, Lung fibroblast	BJ, IMR-90	No	Oncogene-induced	Inhibits
472	ATM	Knockout	Foreskin fibroblast, Lung fibroblast	BJ, MRC-5, WI-38	No	Replicative	Inhibits
23545	ATP6V0A2	Knockdown, Overexpression	Fetal lung fibroblast, Umbilical cord fibroblast	HUC-F2, TIG-1	No	Unclear	Inhibits
527	ATP6V0C	Overexpression	Lung fibroblast	IMR-90	No	Unclear	Inhibits
545	ATR	Overexpression	Breast cancer	MCF-7	Yes	Oncogene-induced	Induces
51374	ATRAID	Overexpression	Retinal pigment epithelial	ARPE-19	Yes	Unclear	Induces
546	ATRX	Knockdown	Liposarcoma	Primary cell	Yes	Oncogene-induced, Stress-induced	Induces
25814	ATXN10	Knockdown	Mammary fibroblast	HMF3A	No	Unclear	Induces
6790	AURKA	Knockdown	Embryonic kidney, Retinal pigment epithelial	HEK293T, HTERT-RPE1	Yes	Unclear	Inhibits
9212	AURKB	Knockdown, Overexpression	Dermal fibroblast, Umbilical vein endothelial	HUVEC, Primary cell	No	Unclear	Inhibits
558	AXL	Overexpression	Embryonic kidney, Lung fibroblast	HEK293T, IMR-90, MRC-5	No	Unclear	Induces
9531	BAG3	Knockdown	Glioma, Laryngeal cancer	A172, HEp2	Yes	Unclear	Inhibits
8314	BAP1	Mutation, Overexpression	Lung fibroblast	IMR-90	No	Unclear	Induces
11177	BAZ1A	Knockdown	Lung cancer, Osteosarcoma, Umbilical vein endothelial	A549, HUVEC, U2OS	Yes	Unclear	Inhibits
64919	BCL11B	Knockdown	Glioblastoma	U251, U87	Yes	Unclear	Inhibits
596	BCL2	Overexpression	Lung fibroblast	IMR-90	No	Oncogene-induced	Induces
598	BCL2L1	Knockdown	Pancreatic adenocarcinoma, Pancreatic epithelial carcinoma	MIA PaCa-2, PANC-1	Yes	Oncogene-induced	Inhibits
599	BCL2L2	Overexpression	Glioblastoma, Lung carcinoma	H460, U251	Yes	Oncogene-induced	Induces
602	BCL3	Knockdown	Dermal fibroblast	Primary cell	No	Unclear	Inhibits
604	BCL6	Overexpression	B-cell	Primary cell	No	Replicative	Inhibits
9774	BCLAF1	Knockdown	Colon cancer	HCT116, HT-29	Yes	Stress-induced	Induces
8678	BECN1	Knockdown	Glioblastoma	U87	Yes	Unclear	Inhibits
8553	BHLHE40	Overexpression	Breast cancer, Esophageal cancer	EC9706, MCF-7	Yes	Replicative, Stress-induced	Induces
274	BIN1	Knockdown	Foreskin fibroblast, Melanocyte	BJ, Primary cell	No	Oncogene-induced	Induces
332	BIRC5	Overexpression	Colon cancer	SW480	Yes	Oncogene-induced	Inhibits
640	BLK	Overexpression	Embryonic kidney, Lung fibroblast	HEK293T, IMR-90, MRC-5	No	Unclear	Induces
644	BLVRA	Knockdown	Fibroblast	Primary cell	No	Stress-induced	Inhibits
648	BMI1	Knockout, Overexpression	Foreskin fibroblast, Lung fibroblast, Skin fibroblast	82-6, BJ, WI-38	No	Replicative	Inhibits
652	BMP4	Knockdown, Overexpression	Lung cancer	A549, NCI-H1299	Yes	Replicative, Stress-induced	Induces
659	BMPR2	Mutation	Breast cancer	MCF-7	Yes	Replicative	Induces
9790	BMS1	Knockdown	Breast cancer	MCF-7	Yes	Oncogene-induced, Replicative	Inhibits
665	BNIP3L	Knockdown	Foreskin fibroblast, Melanocyte	BJ, Primary cell	No	Oncogene-induced	Induces
673	BRAF	Overexpression	Foreskin fibroblast, Melanocyte	BJ, Primary cell	No	Oncogene-induced	Induces
672	BRCA1	Mutation	Breast cancer	HBL100, HCC1937, MCF-7	Yes	Stress-induced	Inhibits
23476	BRD4	Knockdown	Gastric cancer	MKN28	Yes	Unclear	Inhibits
29117	BRD7	Knockdown	Foreskin fibroblast	BJ	No	Replicative	Induces
83990	BRIP1	Knockdown, Overexpression	Lung fibroblast	IMR-90	No	Oncogene-induced	Inhibits
694	BTG1	Overexpression	Colorectal carcinoma	HCT116	Yes	Unclear	Induces
7832	BTG2	Knockdown, Overexpression	Foreskin fibroblast	BJ	No	Replicative	Induces
10950	BTG3	Knockdown	Lung fibroblast	IMR-90, WI-38	No	Oncogene-induced	Inhibits
699	BUB1	Knockdown	Lung fibroblast	IMR-90, WI-38	No	Oncogene-induced	Inhibits
701	BUB1B	Knockdown	Colorectal cancer, Melanoma	A375P, HCT116	Yes	Oncogene-induced	Inhibits
811	CALR	Knockdown	Endometrial glandular epithelial	EM-E6/E7/TERT-1	No	Unclear	Inhibits
826	CAPNS1	Knockdown	Fibroblast	BJ-ET-Ras	Yes	Oncogene-induced, Stress-induced	Induces
79800	CARF	Overexpression	Lung fibroblast	MRC-5	No	Replicative, Stress-induced	Induces
10498	CARM1	Knockdown	Human diploid fibroblast	2BS	No	Replicative	Inhibits
835	CASP2	Knockdown	Mammary epithelial	Primary cell	No	Oncogene-induced	Induces
857	CAV1	Knockdown	Fibroblast	Primary cell	No	Unclear	Induces
284119	CAVIN1	Knockdown, Overexpression	Cervical cancer, Lung fibroblast	HeLa, IMR-90, WI-38	No	Unclear	Induces
875	CBS	Knockdown, Overexpression	Aortic endothelial, Umbilical vein endothelial	HAEC, HUVEC	No	Replicative	Inhibits
23468	CBX5	Knockdown	Mesenchymal stem	Primary cell	No	Unclear	Inhibits
23492	CBX7	Knockdown, Overexpression	Keratinocyte, Lung fibroblast	Primary cell, WI-38	No	Replicative	Inhibits
57332	CBX8	Overexpression	Fibroblast	TIG-3	No	Unclear	Inhibits
6347	CCL2	Knockdown	Mesenchymal stem	Primary cell	No	Unclear	Induces
1490	CCN2	Overexpression	Breast cancer, Foreskin fibroblast	HTERT-BJ1, MDA-MB-231	Yes	Oncogene-induced	Induces
8838	CCN6	Overexpression	Fetal lung fibroblast, Umbilical cord fibroblast	HUC-F2, TIG-1	No	Unclear	Induces
890	CCNA2	Knockdown	Melanoma	A375P	Yes	Oncogene-induced	Inhibits
891	CCNB1	Knockdown	Pancreatic cancer, Primary cell	Primary cell	Yes	Unclear	Inhibits
595	CCND1	Overexpression	Fibroblast	HS68, WI-38	No	Unclear	Induces
896	CCND3	Knockdown	Pancreas cancer	BxPC-3, HPAC, PANC-1	Yes	Unclear	Inhibits
940	CD28	Mutation, Overexpression	T lymphocyte	Primary cell	No	Replicative	Inhibits
947	CD34	Mutation	Dental pulp stem	Primary cell	No	Unclear	Induces
959	CD40LG	Mutation	Lung cancer	A549/DDP, A549/TR, H460	Yes	Unclear	Unclear
3732	CD82	Overexpression	Melanoma	A375M, UACC-903	Yes	Unclear	Induces
993	CDC25A	Knockdown	Mammary fibroblast	Primary cell	No	Unclear	Inhibits
8318	CDC45	Knockdown	Melanoma	A375P	Yes	Oncogene-induced	Inhibits
990	CDC6	Overexpression	Breast cancer, Nasopharyngeal carcinoma	6-10B, CNE-2, MCF-7	Yes	Stress-induced	Induces
8317	CDC7	Knockdown	Colorectal cancer, Melanoma	A375P, HCT116	Yes	Oncogene-induced	Inhibits
157313	CDCA2	Overexpression	Lung fibroblast	IMR-90	No	Stress-induced	Inhibits
55038	CDCA4	Knockdown	Mammary fibroblast	Primary cell	No	Unclear	Inhibits
999	CDH1	Knockdown	Foreskin fibroblast, Lung fibroblast	Primary cell	No	Oncogene-induced	Inhibits
983	CDK1	Knockdown	Embryonic kidney, Retinal pigment epithelial	HEK293T, HTERT-RPE1	Yes	Unclear	Inhibits
5129	CDK18	Overexpression	Embryonic kidney, Lung fibroblast	HEK293T, IMR-90, MRC-5	No	Unclear	Induces
1017	CDK2	Overexpression	Foreskin fibroblast	Primary cell	No	Oncogene-induced, Replicative, Stress-induced	Inhibits
8099	CDK2AP1	Knockdown	Dermal fibroblast	Primary cell	No	Unclear	Inhibits
1019	CDK4	Overexpression	Foreskin fibroblast	BJ	No	Replicative	Inhibits
1020	CDK5	Knockdown	Osteosarcoma	Saos-2	Yes	Unclear	Induces
8851	CDK5R1	Knockdown	Osteosarcoma	Saos-2, U2OS	Yes	Oncogene-induced	Induces
1021	CDK6	Overexpression	Foreskin fibroblast	BJ	No	Replicative	Inhibits
1026	CDKN1A	Knockout	Fibroblast	LF1	No	Oncogene-induced, Replicative, Stress-induced	Induces
1027	CDKN1B	Overexpression	Lung fibroblast	TIG-3	No	Unclear	Induces
1028	CDKN1C	Overexpression	Liver cancer	Hep G2, SNU-398	Yes	Unclear	Induces
1029	CDKN2A	Overexpression	Lung fibroblast	TIG-3	No	Oncogene-induced, Replicative, Stress-induced	Induces
55602	CDKN2AIP	Overexpression	Lung fibroblast	MRC-5, TIG-1	No	Replicative, Stress-induced	Induces
1030	CDKN2B	Overexpression	Glioblastoma	T98G, U-251MG, U-373MG	Yes	Replicative	Induces
634	CEACAM1	Knockdown	Mammary epithelial	MCF-10A	No	Stress-induced	Induces
1051	CEBPB	Knockdown, Overexpression	Prostate cancer	LNCaP	Yes	Stress-induced	Induces
1054	CEBPG	Knockdown	Lung cancer	A549	Yes	Oncogene-induced	Inhibits
1058	CENPA	Knockdown	Lung fibroblast	TIG-3	No	Unclear	Inhibits
8208	CHAF1B	Knockdown	Colorectal cancer, Melanoma	A375P, HCT116	Yes	Oncogene-induced	Inhibits
26038	CHD5	Knockdown	Lung fibroblast	IMR-90	No	Oncogene-induced, Replicative	Induces
1111	CHEK1	Knockout	Colon cancer	HCT116	Yes	Stress-induced	Induces
11200	CHEK2	Overexpression	Cervical cancer, Colon cancer	DLD1, HeLa	Yes	Unclear	Induces
1147	CHUK	Knockdown	Cervical cancer	HeLa	Yes	Stress-induced	Induces
57650	CIP2A	Knockdown	Gastric cancer	AGS, BGC-823, HGC-27, KATO-III	Yes	Unclear	Inhibits
11113	CIT	Knockdown	Melanoma	A375P	Yes	Oncogene-induced	Inhibits
26586	CKAP2	Knockdown	Mammary fibroblast	Primary cell	No	Unclear	Inhibits
1152	CKB	Overexpression	Embryonic kidney, Lung fibroblast	HEK293T, IMR-90, MRC-5	No	Unclear	Induces
9635	CLCA2	Knockdown	Lung fibroblast	IMR-90	No	Stress-induced	Induces
8192	CLPP	Overexpression	Liver cancer	Hep G2, Huh7	Yes	Stress-induced	Inhibits
63967	CLSPN	Overexpression	Cervical cancer, Foreskin fibroblast	BJ1-hTERT, U2OS	Yes	Oncogene-induced	Inhibits
1191	CLU	Overexpression	Cervical cancer	L-02	Yes	Stress-induced	Inhibits
57472	CNOT6	Knockdown	Mesenchymal stem	Primary cell	No	Unclear	Inhibits
246175	CNOT6L	Knockdown	Breast cancer	MCF-7	Yes	Unclear	Inhibits
1329	COX5B	Knockdown	Breast cancer	MCF-7, MDA-MB-231, MDA-MB-468	Yes	Unclear	Inhibits
64506	CPEB1	Knockout, Overexpression	Foreskin fibroblast, Lung fibroblast	Primary cell, WI-38	No	Replicative	Induces
126129	CPT1C	Knockdown	Breast cancer, Pancreas cancer	MDA-MB-231, PANC-1	Yes	Unclear	Inhibits
8804	CREG1	Overexpression	Fibrosarcoma, Li-Fraumeni syndrome cells, Osteosarcoma	HT1080, MDAH041, MDAH087, Saos-2, U2OS	Yes	Oncogene-induced	Induces
83716	CRISPLD2	Knockout	Foreskin fibroblast	BJ	No	Stress-induced	Inhibits
1452	CSNK1A1	Knockdown	Embryonic kidney, Retinal pigment epithelial	HEK293T, HTERT-RPE1	Yes	Unclear	Inhibits
1457	CSNK2A1	Knockdown	Lung fibroblast	IMR-90	No	Replicative	Inhibits
1491	CTH	Knockdown	Melanoma	A375, Mel Ho, SK-MEL-28, UACC-62	Yes	Replicative, Stress-induced	Inhibits
8727	CTNNAL1	Knockdown	Lung cancer, Squamous carcinoma	A549, OC2	Yes	Oncogene-induced	Inhibits
1499	CTNNB1	Knockdown	Bone marrow mesenchymal stem	Primary cell	No	Unclear	Induces
1508	CTSB	Overexpression	Lung fibroblast	IMR-90	No	Unclear	Inhibits
1509	CTSD	Knockdown	Cervical cancer	HeLa	Yes	Unclear	Inhibits
8450	CUL4B	Knockdown, Overexpression	Foreskin fibroblast, Osteosarcoma	Primary cell, U2OS	Yes	Replicative, Stress-induced	Inhibits
1523	CUX1	Overexpression	Lung fibroblast	IMR-90	No	Oncogene-induced	Inhibits
2919	CXCL1	Overexpression	Ovarian fibroblast	NOF150	No	Oncogene-induced	Induces
3579	CXCR2	Knockdown, Overexpression	Lung fibroblast, Mammary epithelial	IMR-90, Primary cell, WI-38	No	Oncogene-induced, Replicative	Induces
1727	CYB5R3	Knockdown, Mutation	Lung fibroblast	MRC-5	No	Unclear	Inhibits
1536	CYBB	Knockdown	Endodthelial progenitor	Primary cell	No	Unclear	Induces
1592	CYP26A1	Overexpression	Breast cancer	MCF-7	Yes	Stress-induced	Inhibits
1610	DAO	Overexpression	Foreskin fibroblast, Osteosarcoma	HS68, U2OS	Yes	Stress-induced	Induces
23564	DDAH2	Knockdown	Endothelial progenitor	Primary cell	No	Unclear	Inhibits
1642	DDB1	Knockdown	Colorectal cancer, Melanoma	A375P, HCT116	Yes	Oncogene-induced	Inhibits
1643	DDB2	Knockout	Lung fibroblast	IMR-90	No	Oncogene-induced	Induces
54541	DDIT4	Overexpression	Foreskin fibroblast	BJ	No	Replicative	Inhibits
7913	DEK	Overexpression	Foreskin keratinocyte	Primary cell	No	Replicative	Inhibits
64798	DEPTOR	Knockdown	Myeloma	MM.1S	Yes	Unclear	Inhibits
54487	DGCR8	Knockdown	Lung fibroblast	IMR-90	No	Unclear	Inhibits
1718	DHCR24	Mutation	Lung fibroblast	WI-38	No	Oncogene-induced	Induces
10202	DHRS2	Knockdown	Breast cancer, Osteosarcoma	MCF-7, U2OS	Yes	Unclear	Induces
1660	DHX9	Knockdown	Lung fibroblast	MRC-5	No	Replicative	Inhibits
23405	DICER1	Knockdown, Overexpression	Lung fibroblast	IMR-90, WI-38	No	Stress-induced	Inhibits
11083	DIDO1	Knockdown	Fetal lung fibroblast, Umbilical cord fibroblast	HUC-F2, TIG-1	No	Unclear	Inhibits
9077	DIRAS3	Knockdown	Adipose progenitor	Primary cell	No	Unclear	Inhibits
1736	DKC1	Knockdown	Breast cancer	MCF-7	Yes	Oncogene-induced, Replicative	Inhibits
10395	DLC1	Knockdown, Overexpression	Liver cancer	HuH6	Yes	Oncogene-induced	Induces
9988	DMTF1	Knockdown	Foreskin fibroblast, Melanocyte	BJ, Primary cell	No	Oncogene-induced	Induces
1786	DNMT1	Knockdown	HUCB-MSCs	Primary cell	No	Unclear	Inhibits
1788	DNMT3A	Knockdown, Overexpression	Colon cancer	HCT116	Yes	Stress-induced	Inhibits
1789	DNMT3B	Knockdown	HUCB-MSCs	Primary cell	No	Unclear	Inhibits
84444	DOT1L	Knockdown	Lung cancer, Lung fibroblast	A549, IMR-90, NCI-H1299	Yes	Unclear	Inhibits
1803	DPP4	Knockdown, Overexpression	Embryonic kidney, Fibroblast	BJ, HEK293T, TIG-3	No	Oncogene-induced	Induces
84661	DPY30	Knockout	Lung fibroblast	IMR-90	No	Unclear	Inhibits
51514	DTL	Knockdown	Liver cancer	SK-HEP-1	Yes	Unclear	Inhibits
1843	DUSP1	Knockdown, Overexpression	Retinoblastoma	SO-Rb5	Yes	Oncogene-induced	Induces
80824	DUSP16	Knockdown	Embryonic kidney, Liver cancer	Hep G2, PLC/PRF/5	Yes	Unclear	Inhibits
63904	DUSP21	Knockdown	Hepatocellular carcinoma	HCC	Yes	Unclear	Inhibits
1845	DUSP3	Knockdown	Cervical cancer	HeLa	Yes	Unclear	Inhibits
1848	DUSP6	Overexpression	Thyrocytes	Primary cell	Yes	Oncogene-induced	Inhibits
1859	DYRK1A	Knockdown, Overexpression	Glioblastoma, Osteosarcoma	T98G, U2OS	Yes	Oncogene-induced	Induces
1869	E2F1	Overexpression	Lung fibroblast	WI-38	No	Unclear	Induces
1871	E2F3	Knockdown	Melanoma	A2058, MeWo	Yes	Unclear	Inhibits
144455	E2F7	Knockdown	Foreskin fibroblast, Lung fibroblast	BJ, IMR-90, WI-38	No	Oncogene-induced	Induces
1894	ECT2	Knockdown	Colorectal cancer, Melanoma	A375P, HCT116	Yes	Oncogene-induced	Inhibits
9521	EEF1E1	Knockdown, Overexpression	Umbilical cord blood-derived mesenchymal stem	HUCB	No	Unclear	Induces
1956	EGFR	Knockdown	Glioblastoma	U87	Yes	Unclear	Inhibits
54583	EGLN1	Mutation, Overexpression	Endometrial cancer	HHUA, HWCA, Ishikawa	Yes	Replicative	Induces
1959	EGR2	Knockdown	Mammary epithelial	IMR-90, Primary cell, WI-38	No	Unclear	Induces
26298	EHF	Overexpression	Lung fibroblast	WI-38	No	Unclear	Induces
10919	EHMT2	Knockdown, Overexpression	Colorectal cancer	HT29, SW620	Yes	Unclear	Inhibits
493861	EID3	Knockdown, Overexpression	Breast cancer	MCF-7	Yes	Stress-induced	Induces
5610	EIF2AK2	Knockdown	Umbilical vein endothelial	HUVEC	No	Stress-induced	Induces
9451	EIF2AK3	Knockdown	Breast cancer	MCF-7	Yes	Unclear	Inhibits
1977	EIF4E	Overexpression	Lung cancer	A549	Yes	Oncogene-induced	Unclear
1978	EIF4EBP1	Knockdown	Lung fibroblast	MRC-5	No	Oncogene-induced	Inhibits
1982	EIF4G2	Knockdown, Overexpression	Cervical cancer	HeLa	Yes	Unclear	Inhibits
1994	ELAVL1	Knockdown, Overexpression	Cervical carcinoma, Lung fibroblast, Osteosarcoma	HeLa, IMR-90, U2OS	Yes	Replicative	Inhibits
6924	ELOA	Knockdown	Mammary fibroblast	Primary cell	No	Unclear	Inhibits
2021	ENDOG	Knockdown	Endothelial	Primary cell	No	Unclear	Inhibits
2022	ENG	Knockdown	Peritoneal mesothelial	HMR-SV5	Yes	Unclear	Induces
2023	ENO1	Knockdown	Foreskin fibroblast	Primary cell	No	Oncogene-induced	Inhibits
57089	ENTPD7	Knockdown	Lung fibroblast	IMR-90	No	Oncogene-induced	Induces
2033	EP300	Knockdown	Lung fibroblast	IMR-90	No	Oncogene-induced, Replicative	Induces
2034	EPAS1	Knockdown	Bone marrow neuroblastoma	SH-SY5Y, SK-N-BE(2)	Yes	Replicative, Stress-induced	Inhibits
2042	EPHA3	Knockdown	Embryonic kidney, Retinal pigment epithelial	HEK293T, HTERT-RPE1	Yes	Unclear	Inhibits
2044	EPHA5	Knockdown	Lung cancer	H1299	Yes	Stress-induced	Inhibits
2057	EPOR	Knockdown	Glioblastoma	U87	Yes	Stress-induced	Inhibits
2064	ERBB2	Overexpression	Breast cancer	MCF-7	Yes	Oncogene-induced	Induces
2067	ERCC1	Knockdown	Chondrocyte	NHAC-kn	No	Unclear	Inhibits
54206	ERRFI1	Overexpression	Lung fibroblast	WI-38	No	Unclear	Induces
30816	ERVW-1	Overexpression	Lung fibroblast, Mammary epithelial	IMR-90, MCF-10A	No	Oncogene-induced	Induces
9700	ESPL1	Knockdown	Colorectal cancer, Melanoma	A375P, HCT116	Yes	Oncogene-induced	Inhibits
2099	ESR1	Knockdown, Overexpression	Mammary epithelial	MCF-10A, Primary cell	No	Oncogene-induced	Inhibits
2103	ESRRB	Knockdown	Glioblastoma	A172	Yes	Stress-induced	Induces
2113	ETS1	Overexpression	Foreskin fibroblast, Lung fibroblast	HS68, TIG-3	No	Oncogene-induced	Induces
2114	ETS2	Overexpression	Foreskin fibroblast, Lung fibroblast	HS68, TIG-3	No	Oncogene-induced	Induces
2120	ETV6	Knockdown	Foreskin fibroblast	NHDF	No	Unclear	Induces
2130	EWSR1	Knockout	Hematopoietic stem	Primary cell	No	Unclear	Induces
2146	EZH2	Knockdown	Gastric cancer	SGC-7901	Yes	Stress-induced	Inhibits
2177	FANCD2	Knockdown	Dermal fibroblast	Primary cell	No	Stress-induced	Induces
2194	FASN	Knockdown	Foreskin fibroblast	HFFF2	No	Oncogene-induced	Induces
10922	FASTK	Overexpression	Embryonic kidney, Lung fibroblast	HEK293T, IMR-90, MRC-5	No	Unclear	Induces
26263	FBXO22	Knockdown	Colon adenocarcinoma	HCA-2	Yes	Stress-induced	Induces
79791	FBXO31	Overexpression	Breast cancer	MCF-7	Yes	Unclear	Induces
26272	FBXO4	Overexpression	Squamous carcinoma	UM-SCC-74B	Yes	Unclear	Induces
26271	FBXO5	Knockdown	Cervical cancer, Colorectal cancer, Retinal pigment epithelial	HCT116, HeLa, HTERT-RPE1	Yes	Oncogene-induced	Inhibits
23291	FBXW11	Knockdown	Breast cancer	SKBR3	Yes	Unclear	Inhibits
2224	FDPS	Knockdown	Breast cancer	MCF-7	Yes	Stress-induced	Inhibits
55612	FERMT1	Knockdown	Keratinocyte	Primary cell	No	Unclear	Inhibits
10979	FERMT2	Knockout	Breast cancer	BT549	Yes	Unclear	Inhibits
26291	FGF21	Knockdown, Overexpression	Bone marrow mesenchymal stem	Primary cell	No	Replicative, Stress-induced	Inhibits
2260	FGFR1	Knockdown	Breast cancer, Lung carcinoma	A549, HDF, MCF-7	Yes	Stress-induced	Induces
2263	FGFR2	Mutation	Lung fibroblast	IMR-90	No	Oncogene-induced	Unclear
2261	FGFR3	Overexpression	Pancreatic cancer	BxPC-3, Capan-2	Yes	Oncogene-induced	Induces
51024	FIS1	Knockdown	Cervical cancer, Hepatoma	ATCC, CCL-13, HeLa	Yes	Unclear	Inhibits
2321	FLT1	Knockdown	Umbilical vein endothelial	HUVEC	No	Unclear	Inhibits
100529261	FNTB	Knockdown	Breast cancer	MCF-7	Yes	Stress-induced	Inhibits
2353	FOS	Overexpression	Lung fibroblast	WI-38	No	Unclear	Inhibits
3169	FOXA1	Knockdown	Uterus endometrium cancer	HEC-1B, RL95-2	Yes	Unclear	Induces
2297	FOXD1	Knockout, Overexpression	Embryonic stem	WA09	No	Replicative	Unclear
2305	FOXM1	Knockdown	Gallbladder cancer	GBC-SD	Yes	Unclear	Inhibits
2308	FOXO1	Knockdown	Foreskin fibroblast	NHDF	No	Unclear	Induces
2309	FOXO3	Knockdown	Dermal fibroblast	Primary cell	No	Unclear	Inhibits
4303	FOXO4	Overexpression	Osteosarcoma, Thyroid gland cancer	A14, U2OS	Yes	Oncogene-induced	Induces
27086	FOXP1	Overexpression	Mesenchymal progenitor	Primary cell	No	Replicative	Inhibits
50943	FOXP3	Knockdown, Overexpression	Breast cancer, Colon cancer	HCT116, MCF-7	Yes	Oncogene-induced	Induces
94234	FOXQ1	Overexpression	Mesenchymal stem	Primary cell	No	Unclear	Inhibits
6624	FSCN1	Knockdown	Breast cancer	MCF-7	Yes	Stress-induced	Inhibits
2395	FXN	Knockdown	Bone marrow neuroblastoma	SH-SY5Y	Yes	Unclear	Inhibits
8087	FXR1	Knockdown, Overexpression	Laryngeal cancer, Tongue cancer	CAL27, SCC25, SCC4, SCC9, UM-SCC-11A, UM-SCC-11B, UM-SCC-74A, UM-SCC-74B	Yes	Replicative	Inhibits
2539	G6PD	Knockout	Foreskin fibroblast	Primary cell	No	Stress-induced	Inhibits
10912	GADD45G	Overexpression	Liver cancer	Hep3B, SK-HEP-1, SMMC-7721	Yes	Replicative	Induces
2597	GAPDH	Knockdown	Lung cancer	A549	Yes	Stress-induced	Inhibits
2626	GATA4	Knockdown, Overexpression	Foreskin fibroblast, Lung fibroblast	BJ, IMR-90	No	Replicative, Stress-induced	Induces
9518	GDF15	Knockdown, Overexpression	Aortic endothelial	Primary cell	No	Oncogene-induced, Stress-induced	Induces
8487	GEMIN2	Knockdown	Liver cancer	Huh7	Yes	Replicative	Induces
79017	GGCT	Knockdown	Breast cancer, Cervical cancer, Glioblastoma, Human epithelial, Prostate cancer	A172, HeLa, LNCaP, MCF-7, MDA-MB-231, PC-3	Yes	Oncogene-induced	Inhibits
2697	GJA1	Overexpression	Chondrocyte	T/C-28a2	No	Unclear	Induces
56287	GKN1	Overexpression	Gastric cancer	AGS, MKN1	Yes	Replicative	Induces
2735	GLI1	Knockdown	Glioblastoma	T98G, U-87MG	Yes	Unclear	Inhibits
51053	GMNN	Knockdown	Gingival fibroblast	Primary cell	No	Replicative, Stress-induced	Inhibits
8833	GMPS	Knockdown	Liver cancer	Hep G2, HuH6, SK-HEP-1	Yes	Unclear	Inhibits
2791	GNG11	Knockout, Overexpression	Lung fibroblast	TIG-7	No	Stress-induced	Induces
27232	GNMT	Overexpression	Liver cancer	Hep G2, Huh7	Yes	Unclear	Induces
2719	GPC3	Knockdown	Liver cancer	Hep G2, Huh7	Yes	Replicative	Inhibits
2898	GRIK2	Overexpression	Ovarian cancer	SKOV3	Yes	Replicative	Induces
2868	GRK4	Overexpression	Embryonic kidney	HEK293	No	Unclear	Induces
2870	GRK6	Overexpression	Embryonic kidney, Lung fibroblast	HEK293T, IMR-90, MRC-5	No	Unclear	Induces
2896	GRN	Knockdown	Cervical cancer	HeLa, SiHa	Yes	Unclear	Inhibits
2925	GRPR	Knockdown	Glioblastoma	A172	Yes	Unclear	Inhibits
2926	GRSF1	Knockdown	Lung fibroblast	WI-38	No	Replicative, Stress-induced	Inhibits
2931	GSK3A	Knockdown	Cervical cancer	HeLa	Yes	Unclear	Inhibits
2932	GSK3B	Knockdown, Mutation	Cervical cancer	HeLa	Yes	Unclear	Inhibits
51512	GTSE1	Knockdown	Breast cancer	MDA-MB-231	Yes	Stress-induced	Inhibits
3036	HAS1	Knockout	Foreskin fibroblast	BJ	No	Stress-induced	Inhibits
54930	HAUS4	Knockdown	Mammary fibroblast	Primary cell	No	Unclear	Inhibits
26959	HBP1	Knockdown	Lung fibroblast	WI-38	No	Oncogene-induced	Induces
3065	HDAC1	Overexpression	Cervical cancer	HeLa	Yes	Unclear	Induces
3066	HDAC2	Knockdown	Breast cancer	MCF-7	Yes	Unclear	Inhibits
8841	HDAC3	Knockdown, Overexpression	Lung cancer	NCI-H460	Yes	Unclear	Inhibits
9759	HDAC4	Knockout, Overexpression	Lung fibroblast	2BS	No	Replicative	Inhibits
51564	HDAC7	Knockdown	Cervical cancer	HeLa	Yes	Oncogene-induced, Stress-induced	Inhibits
3070	HELLS	Overexpression	Lung fibroblast	2BS	No	Replicative	Inhibits
220296	HEPACAM	Overexpression	Breast cancer	MCF-7	Yes	Unclear	Induces
3091	HIF1A	Knockdown	Endometrial adenocarcinoma, Neuroblastoma	HHUA, HWCA, Ishikawa, SK-N-BE(2)-C	Yes	Stress-induced	Inhibits
28996	HIPK2	Knockdown	Lung cancer	A549	Yes	Oncogene-induced	Induces
7290	HIRA	Overexpression	Lung fibroblast	WI-38	No	Oncogene-induced	Induces
3096	HIVEP1	Knockdown	Foreskin fibroblast	Primary cell	No	Unclear	Inhibits
55355	HJURP	Knockdown, Overexpression	Dermal fibroblast, Umbilical vein endothelial	Primary cell	No	Unclear	Inhibits
3101	HK3	Overexpression	Embryonic kidney, Lung fibroblast	HEK293T, IMR-90, MRC-5	No	Unclear	Induces
3159	HMGA1	Overexpression	Lung fibroblast	IMR-90	No	Oncogene-induced	Induces
8091	HMGA2	Overexpression	Lung fibroblast	IMR-90	No	Oncogene-induced	Induces
3146	HMGB1	Knockdown	Lung cancer, Melanoma	A375, G361, NCI-H1299, SK-MEL-28	Yes	Unclear	Inhibits
3148	HMGB2	Knockdown, Knockout	Lung fibroblast	IMR-90	No	Oncogene-induced	Inhibits
3149	HMGB3	Knockdown	Gastric cancer	BGC-823, MGC-803	Yes	Unclear	Inhibits
3156	HMGCR	Knockdown	Breast cancer	MCF-7	Yes	Stress-induced	Inhibits
3178	HNRNPA1	Knockdown, Overexpression	Adenocarcinoma, Umbilical vein endothelial	A549, HUVEC	Yes	Unclear	Inhibits
220988	HNRNPA3	Knockdown, Overexpression	Lung fibroblast	IMR-90	No	Replicative	Inhibits
3182	HNRNPAB	Knockdown	Mammary fibroblast	Primary cell	No	Unclear	Inhibits
3183	HNRNPC	Knockdown	Lung cancer	H358	Yes	Stress-induced	Induces
3184	HNRNPD	Knockdown, Overexpression	Aortic endothelial, Breast cancer	MDA-MB-231, Primary cell	Yes	Replicative, Stress-induced	Inhibits
84525	HOPX	Knockdown, Overexpression	Bronchial epithelial	HBEC, Y-BE	No	Oncogene-induced	Induces
3205	HOXA9	Knockdown, Overexpression	Lung fibroblast	IMR-90	No	Oncogene-induced	Inhibits
3265	HRAS	Overexpression	Lung fibroblast	IMR-90, WI-38	No	Oncogene-induced	Induces
9653	HS2ST1	Knockdown	Breast cancer	MCF-7	Yes	Stress-induced	Inhibits
3297	HSF1	Knockdown	Embryonic kidney	HEK293	No	Stress-induced	Inhibits
3320	HSP90AA1	Knockdown	Foreskin fibroblast, Lung fibroblast	IMR-90, Primary cell	No	Oncogene-induced	Inhibits
3326	HSP90AB1	Knockdown	Foreskin fibroblast, Lung fibroblast	IMR-90, Primary cell	No	Oncogene-induced	Inhibits
3303	HSPA1A	Knockdown	Breast cancer, Cervical cancer, Colorectal cancer	HCT116, HeLa, MCF-7	Yes	Unclear	Inhibits
3306	HSPA2	Knockdown	Cervical cancer	HeLa	Yes	Unclear	Inhibits
3309	HSPA5	Knockout, Overexpression	Ovarian cancer	A2780	Yes	Stress-induced	Inhibits
3313	HSPA9	Overexpression	Breast cancer, Osteosarcoma	MCF-7, U2OS	Yes	Stress-induced	Induces
3315	HSPB1	Knockdown, Overexpression	Mammary epithelial	MCF-10A	No	Stress-induced	Inhibits
5654	HTRA1	Overexpression	Retinal pigment epithelial	ARPE-19	Yes	Replicative, Stress-induced	Induces
10525	HYOU1	Overexpression	Breast cancer	MCF-7	No	Stress-induced	Inhibits
3397	ID1	Overexpression	Dermal endothelial, Umbilical vein endothelial	Primary cell	No	Replicative	Inhibits
3428	IFI16	Overexpression	Prostate cancer	PC-3	Yes	Replicative	Induces
3458	IFNG	Overexpression	Umbilical vein endothelial	Primary cell	No	Unclear	Induces
3484	IGFBP1	Overexpression	Breast cancer	MCF-7	Yes	Unclear	Induces
3486	IGFBP3	Knockdown	Lung fibroblast	WI-38	No	Stress-induced	Induces
3488	IGFBP5	Knockout, Overexpression	Umbilical vein endothelial	Primary cell	No	Replicative	Induces
3490	IGFBP7	Knockdown	Foreskin fibroblast, Melanocyte	BJ, Primary cell	No	Oncogene-induced	Induces
8517	IKBKG	Knockdown	Cervical cancer	HeLa	Yes	Stress-induced	Induces
3552	IL1A	Knockout	Umbilical vein endothelial	Primary cell	No	Unclear	Induces
3554	IL1R1	Knockdown	Foreskin fibroblast, Melanocyte	BJ, Primary cell	No	Oncogene-induced	Induces
3557	IL1RN	Mutation	HUVEC	Primary cell	No	Replicative	Unclear
11009	IL24	Knockdown	Breast cancer	MCF-7	Yes	Stress-induced	Inhibits
3569	IL6	Knockdown	Fibroblast	TIG-3	No	Oncogene-induced, Stress-induced	Induces
3609	ILF3	Knockdown	Fibroblast, Lung fibroblast	IDH4, WI-38	No	Unclear	Inhibits
3611	ILK	Knockdown	Retinoblastoma	Rb116	Yes	Unclear	Inhibits
10989	IMMT	Knockdown	Mammary fibroblast	Primary cell	No	Unclear	Inhibits
3619	INCENP	Knockdown	Colorectal cancer, Melanoma	A375P, HCT116	Yes	Oncogene-induced	Inhibits
3621	ING1	Overexpression	Foreskin fibroblast	HS68	No	Unclear	Induces
3622	ING2	Knockout, Overexpression	Lung fibroblast	MRC-5	No	Replicative	Induces
84289	ING5	Overexpression	Glioblastoma	U87	Yes	Unclear	Induces
8821	INPP4B	Knockdown	Mammary epithelial	HMEC	No	Unclear	Inhibits
51135	IRAK4	Knockdown	Breast cancer, Melanoma, Prostate cancer	M628, MCF-7, PC-3	Yes	Stress-induced	Inhibits
3659	IRF1	Knockdown	Foreskin fibroblast, Melanocyte	BJ, Primary cell	No	Oncogene-induced	Induces
3661	IRF3	Overexpression	Foreskin fibroblast	BJ	No	Unclear	Induces
3663	IRF5	Overexpression	Li Fraumeni syndrome fibroblast	MDAH041	Yes	Unclear	Induces
3665	IRF7	Overexpression	Li Fraumeni syndrome fibroblast	MDAH041	Yes	Unclear	Induces
3690	ITGB3	Overexpression	Breast cancer, Liver cancer, Lung fibroblast	IMR-90, MCF-7, SK-HEP-1	Yes	Oncogene-induced, Stress-induced	Induces
3691	ITGB4	Knockdown	Umbilical vein endothelial	Primary cell	No	Unclear	Induces
3705	ITPK1	Overexpression	Embryonic kidney, Lung fibroblast	HEK293T, IMR-90, MRC-5	No	Unclear	Induces
3707	ITPKB	Overexpression	Embryonic kidney, Lung fibroblast	HEK293T, IMR-90, MRC-5	No	Unclear	Induces
3708	ITPR1	Knockdown	Mammary epithelial	HEC	No	Oncogene-induced	Induces
3709	ITPR2	Knockdown	Mammary epithelial	HEC	No	Oncogene-induced	Induces
3710	ITPR3	Knockdown	Mammary epithelial	HEC	No	Oncogene-induced	Induces
50618	ITSN2	Knockdown, Overexpression	Foreskin fibroblast, Lung fibroblast	HS68, WI-38	No	Stress-induced	Induces
3717	JAK2	Knockdown	Melanocyte	Primary cell	No	Unclear	Induces
51155	JPT1	Knockdown	Adenocarcinoma, Embryonic kidney, Umbilical vein endothelial	293T, A549, HUVEC	Yes	Unclear	Inhibits
3725	JUN	Overexpression	Breast cancer	MCF-7	Yes	Stress-induced	Inhibits
3726	JUNB	Knockdown	Prostate cancer	Primary cell	Yes	Unclear	Induces
10524	KAT5	Knockdown, Overexpression	Foreskin fibroblast	BJ	No	Oncogene-induced	Induces
3736	KCNA1	Knockdown	Mammary epithelial	Primary cell	No	Oncogene-induced	Induces
3768	KCNJ12	Knockout	Breast cancer, Gastric cancer, Prostate cancer	DU145, LNCaP, MCF-7, MKN74, PC-3, SK-BR-3, SNU-484, SNU-638, SNU-668, T47D	Yes	Stress-induced	Inhibits
23028	KDM1A	Knockdown, Overexpression	Fibroblast	TIG-3	No	Oncogene-induced	Inhibits
84678	KDM2B	Knockdown, Overexpression	Embryonic kidney, Foreskin fibroblast, Lung fibroblast	BJ, HEK293T, IMR-90	No	Replicative	Inhibits
9682	KDM4A	Knockdown	Lung cancer	A549	Yes	Oncogene-induced	Unclear
23081	KDM4C	Knockdown, Overexpression	Fibroblast	TIG-3	No	Oncogene-induced	Inhibits
10765	KDM5B	Knockdown	Colon cancer	COLO 201, DLD1, HCT116	Yes	Unclear	Inhibits
23135	KDM6B	Knockdown, Mutation	Glioblastoma	U251, U87	Yes	Unclear	Induces
3791	KDR	Knockdown	Glioblastoma	U-373MG	Yes	Unclear	Inhibits
9817	KEAP1	Knockdown	Aortic endothelial	HAEC	No	Stress-induced	Induces
3832	KIF11	Knockdown	Colorectal cancer, Melanoma	A375P, HCT116	Yes	Oncogene-induced	Inhibits
10112	KIF20A	Knockdown	Breast cancer	MCF-7	Yes	Stress-induced	Inhibits
11004	KIF2C	Knockdown	Dermal fibroblast, Umbilical vein endothelial	HUVEC, Primary cell	Yes	Unclear	Inhibits
3833	KIFC1	Knockdown	Lung fibroblast	IMR-90	No	Unclear	Inhibits
9365	KL	Knockdown	Lung fibroblast	MRC-5, WI-38	No	Replicative	Inhibits
9314	KLF4	Overexpression	Colon cancer, Stomach cancer	AGS, SW480	Yes	Oncogene-induced	Induces
85442	KNDC1	Overexpression	Umbilical vein endothelial	HUVEC	No	Unclear	Induces
3880	KRT19	Knockdown	Liver cancer	PLC/PRF/5	Yes	Unclear	Inhibits
283455	KSR2	Knockdown	Embryonic kidney, Retinal pigment epithelial	HEK293T, HTERT-RPE1	Yes	Unclear	Unclear
3920	LAMP2	Knockdown	Foreskin fibroblast	Primary cell	No	Unclear	Inhibits
9113	LATS1	Knockdown	Embryonic kidney, Retinal pigment epithelial	HEK293T, HTERT-RPE1	Yes	Unclear	Inhibits
26524	LATS2	Knockout	Ovarian epithelial	Primary cell	No	Replicative	Induces
143903	LAYN	Knockdown	Mammary fibroblast	HMF3A	No	Unclear	Induces
3930	LBR	Knockdown	Cervical cancer	HeLa, TIG-7	Yes	Stress-induced	Inhibits
3934	LCN2	Overexpression	Mesenchymal stem	Primary cell	No	Stress-induced	Inhibits
123169	LEO1	Overexpression	Lung fibroblast	2BS	No	Replicative	Unclear
3958	LGALS3	Knockdown	Gastric cancer	AGS, KATO-III, MKN28, SNU-1, SNU-16, SNU-216, SNU-5, SNU-601, SNU-638, SNU-668, SNU-719, YCC-2	Yes	Unclear	Inhibits
51474	LIMA1	Knockdown	Lung fibroblast	IMR-90	No	Replicative, Stress-induced	Inhibits
3984	LIMK1	Overexpression	Embryonic kidney, Lung fibroblast	HEK293T, IMR-90, MRC-5	No	Unclear	Induces
91750	LIN52	Mutation	Glioblastoma	T98G	Yes	Oncogene-induced	Unclear
132660	LIN54	Knockdown	Foreskin fibroblast	BJ	No	Oncogene-induced	Inhibits
286826	LIN9	Knockdown	Foreskin fibroblast	BJ	No	Oncogene-induced	Inhibits
4000	LMNA	Mutation	Fibroblast, Foreskin fibroblast	AG08470, BJ	No	Unclear	Unclear
4001	LMNB1	Knockdown	Lung fibroblast	WI-38	No	Oncogene-induced	Inhibits
102724571	LNCTAM34A	Knockdown	Foreskin fibroblast, Lung cancer	A549, HAFF	Yes	Replicative	Inhibits
4015	LOX	Knockdown, Overexpression	Epithelial	HEC	No	Oncogene-induced, Stress-induced	Inhibits
4017	LOXL2	Knockdown, Overexpression	Epithelial	HEC	No	Oncogene-induced, Stress-induced	Inhibits
1902	LPAR1	Knockdown	B lymphoblast	IM-9	Yes	Unclear	Induces
23566	LPAR3	Knockdown	B lymphoblast, Ovarian surface epithelial	IM-9, IOSE-80	No	Unclear	Inhibits
120892	LRRK2	Mutation	Bone marrow neuroblastoma	SH-SY5Y	Yes	Unclear	Unclear
8581	LY6D	Overexpression	Osteosarcoma	HS68, U2OS	Yes	Unclear	Induces
8379	MAD1L1	Knockdown, Overexpression	Myeloid lymphoma	U-937	Yes	Stress-induced	Induces
4085	MAD2L1	Knockdown	Breast epithelial, Lung fibroblast	IMR-90, MCF-10A	No	Unclear	Inhibits
84944	MAEL	Overexpression	Foreskin fibroblast	BJ-5ta	No	Oncogene-induced	Inhibits
4094	MAF	Knockdown	Adipose tissue mesenchymal stem	Primary cell	No	Stress-induced	Inhibits
4101	MAGEA2	Overexpression	Foreskin fibroblast	BJ	No	Oncogene-induced	Inhibits
55110	MAGOHB	Knockdown	Lung fibroblast	IMR-90	No	Replicative, Stress-induced	Inhibits
5604	MAP2K1	Overexpression	Intestinal epithelial	HIEC-6	No	Unclear	Induces
5605	MAP2K2	Overexpression	Lung fibroblast	IMR-90	No	Oncogene-induced	Induces
5606	MAP2K3	Knockdown	Embryonic kidney, Retinal pigment epithelial	HEK293T, HTERT-RPE1	Yes	Unclear	Inhibits
5608	MAP2K6	Overexpression	Osteosarcoma	U2OS	Yes	Unclear	Induces
5609	MAP2K7	Overexpression	Embryonic kidney, Lung fibroblast	HEK293T, IMR-90, MRC-5	No	Unclear	Induces
9020	MAP3K14	Knockdown, Mutation	Cervical cancer	HeLa	Yes	Stress-induced	Induces
4217	MAP3K5	Mutation, Overexpression	Umbilical vein endothelial	HUVEC	No	Stress-induced	Induces
9064	MAP3K6	Overexpression	Embryonic kidney, Lung fibroblast	HEK293T, IMR-90, MRC-5	No	Unclear	Induces
6885	MAP3K7	Overexpression	Embryonic kidney, Lung fibroblast	HEK293T, IMR-90, MRC-5	No	Unclear	Induces
11184	MAP4K1	Knockdown	Embryonic kidney, Retinal pigment epithelial	HEK293T, HTERT-RPE1	Yes	Unclear	Inhibits
5594	MAPK1	Knockdown	Lung fibroblast	IMR-90	No	Oncogene-induced	Induces
6300	MAPK12	Overexpression	Embryonic kidney, Lung fibroblast	HEK293T, IMR-90, MRC-5	No	Unclear	Induces
1432	MAPK14	Knockout	Lung fibroblast	MRC-5, WI-38	No	Replicative, Stress-induced	Induces
5601	MAPK9	Overexpression	Epidermoid carcinoma	A431	Yes	Oncogene-induced	Inhibits
8550	MAPKAPK5	Knockout	Foreskin fibroblast	BJ	No	Oncogene-induced	Induces
54708	MARCHF5	Knockdown	Cervical cancer	HeLa	Yes	Stress-induced	Inhibits
4082	MARCKS	Knockdown, Overexpression	Glioblastoma	U251, U87	Yes	Unclear	Induces
22983	MAST1	Overexpression	Embryonic kidney, Lung fibroblast	HEK293T, IMR-90, MRC-5	No	Unclear	Induces
4145	MATK	Overexpression	Embryonic kidney, Lung fibroblast	HEK293T, IMR-90, MRC-5	No	Unclear	Induces
57506	MAVS	Knockdown	Bone marrow mesenchymal stem	Primary cell	No	Unclear	Induces
4162	MCAM	Knockdown	Umbilical cord blood-derived mesenchymal stem	HUCB	No	Replicative	Inhibits
4170	MCL1	Knockdown, Overexpression	Colon cancer	HCT116	Yes	Stress-induced	Inhibits
8888	MCM3AP	Knockdown	Lung fibroblast	MRC-5	No	Unclear	Inhibits
4176	MCM7	Knockdown	Mammary fibroblast	Primary cell	No	Unclear	Inhibits
10445	MCRS1	Overexpression	Foreskin fibroblast, Lung fibroblast, Mammary epithelial	H184B5F5/M10, HS68, IMR-90	No	Unclear	Induces
90550	MCU	Knockdown	Endothelial	Primary cell	No	Oncogene-induced	Induces
9656	MDC1	Knockdown	Lung fibroblast	IMR-90	Yes	Replicative	Inhibits
4190	MDH1	Knockdown	Dermal fibroblast, Lung fibroblast	IMR-90, Primary cell	No	Unclear	Inhibits
4192	MDK	Knockout	Foreskin fibroblast	BJ	No	Stress-induced	Inhibits
4193	MDM2	Knockdown	Glioblastoma	U-373MG	Yes	Unclear	Inhibits
145553	MDP1	Overexpression	Gastric cancer	BGC-823	Yes	Unclear	Induces
4199	ME1	Knockdown	Squamous carcinoma	WSU-HN30, WSU-HN31	Yes	Stress-induced	Inhibits
4200	ME2	Knockdown	Squamous carcinoma	WSU-HN30, WSU-HN31	Yes	Stress-induced	Inhibits
4204	MECP2	Knockdown	Mesenchymal stem	Primary cell	No	Replicative	Inhibits
9968	MED12	Knockout	Lung cancer	PC-9	Yes	Unclear	Inhibits
4205	MEF2A	Knockdown, Overexpression	Umbilical vein endothelial	HUVEC	No	Replicative, Stress-induced	Inhibits
4212	MEIS2	Knockdown	B lymphocyte	SKO-007	Yes	Unclear	Inhibits
4221	MEN1	Knockdown	Foreskin fibroblast, Melanocyte	BJ, Primary cell	No	Oncogene-induced	Induces
4222	MEOX1	Overexpression	Umbilical vein endothelial	HUVEC	No	Unclear	Induces
4233	MET	Knockdown	Glioma	U343	Yes	Unclear	Inhibits
57721	METTL14	Knockdown	Cervical cancer, Colon cancer	HCT116, HeLa	Yes	Stress-induced	Induces
4282	MIF	Overexpression	Mesenchymal stem	Primary cell	No	Stress-induced	Inhibits
50488	MINK1	Knockdown	Airway epithelial, Foreskin fibroblast, Ovarian cancer	HOSE 6-3, HS68, Primary cell	Yes	Oncogene-induced	Induces
4286	MITF	Mutation	Melanoma	ST-Mel	Yes	Oncogene-induced	Unclear
23608	MKRN1	Knockdown	Colon cancer	HCT116	Yes	Unclear	Inhibits
4311	MME	Knockdown, Overexpression	Mammary epithelial	MCF-10A	No	Oncogene-induced, Stress-induced	Induces
4316	MMP7	Knockdown	Mammary epithelial	Primary cell	No	Unclear	Inhibits
4318	MMP9	Knockdown	Medulloblastoma	DAOY	Yes	Unclear	Inhibits
3110	MNX1	Overexpression	Fibrosarcoma	HT1080	Yes	Oncogene-induced	Induces
126308	MOB3A	Overexpression	Embryonic kidney, Lung fibroblast	HEK293T, IMR-90, MRC-5	No	Unclear	Induces
23515	MORC3	Overexpression	Lung fibroblast	WI-38	No	Unclear	Induces
10933	MORF4L1	Knockout	Foreskin fibroblast	BJ	No	Stress-induced	Inhibits
4342	MOS	Overexpression	Lung fibroblast	MRC-5	No	Oncogene-induced	Induces
57591	MRTFA	Knockdown	Liver cancer	HuH6, Huh7	Yes	Oncogene-induced	Inhibits
57496	MRTFB	Knockdown	Liver cancer	HuH6, Huh7	Yes	Oncogene-induced	Inhibits
4478	MSN	Knockdown	Dermal microvascular endothelial	HDMEC	No	Unclear	Inhibits
4485	MST1	Mutation, Overexpression	Skeletal myoblast	HSMM	Yes	Oncogene-induced	Induces
4495	MT1G	Overexpression	Liver cancer	Hep G2	Yes	Stress-induced	Induces
92140	MTDH	Knockdown	Human prostate cancer cells	C42B, LNCaP	Yes	Unclear	Inhibits
10797	MTHFD2	Knockdown	Mammary fibroblast	Primary cell	No	Unclear	Inhibits
2475	MTOR	Knockout	Foreskin fibroblast	BJ	No	Stress-induced	Inhibits
4585	MUC4	Knockdown	Cutaneous squamous cell carcinoma	SCC1, UM-SCC-10B	Yes	Oncogene-induced	Inhibits
80198	MUS81	Knockdown	Osteosarcoma, Ovarian cancer	A2780, U2OS	Yes	Replicative	Inhibits
4598	MVK	Overexpression	Embryonic kidney, Lung fibroblast	HEK293T, IMR-90, MRC-5	No	Unclear	Induces
9961	MVP	Knockdown	Breast cancer	MDA-MB-231, MDA-MB-468, SKBR3, T47D, ZR751	Yes	Stress-induced	Induces
10608	MXD4	Mutation, Overexpression	Lung fibroblast	WI-38	No	Replicative	Induces
10514	MYBBP1A	Knockdown	Squamous carcinoma	FaDu	Yes	Stress-induced	Inhibits
4605	MYBL2	Knockdown	Cervical cancer, Foreskin fibroblast	HeLa, Primary cell	Yes	Oncogene-induced	Inhibits
4609	MYC	Knockout	Fibroblast	LF1	No	Oncogene-induced	Inhibits
4613	MYCN	Knockdown, Overexpression	Marrow myelogenous leukemia	HEL, K562	Yes	Replicative, Stress-induced	Inhibits
4615	MYD88	Knockdown	Breast cancer, Melanoma, Prostate cancer	M628, MCF-7, PC-3	Yes	Stress-induced	Inhibits
4638	MYLK	Knockdown	Embryonic kidney, Retinal pigment epithelial	HEK293T, HTERT-RPE1	Yes	Unclear	Inhibits
112939	NACC1	Knockdown, Overexpression	Ovarian cancer	SKOV3, TOV-21G	Yes	Stress-induced	Inhibits
65220	NADK	Overexpression	Embryonic kidney, Lung fibroblast	HEK293T, IMR-90, MRC-5	No	Unclear	Induces
10135	NAMPT	Overexpression	Vascular smooth muscle	HITC6, Primary cell	No	Replicative	Inhibits
79923	NANOG	Overexpression	Dermal fibroblast	Primary cell	Yes	Replicative	Inhibits
4683	NBN	Knockdown, Overexpression	Breast cancer	MCF-7	Yes	Stress-induced	Inhibits
4077	NBR1	Knockdown	Breast cancer, Kidney cancer, Lung fibroblast	Caki-1, MCF-7, MRC-5	Yes	Oncogene-induced, Stress-induced	Inhibits
54892	NCAPG2	Knockdown	Retinal pigment epithelial	RPE-1	No	Unclear	Inhibits
29781	NCAPH2	Mutation, Overexpression	Lung fibroblast	IMR-90	No	Oncogene-induced	Induces
10397	NDRG1	Knockdown	Liver cancer	Hep G2, Hep3B, Huh7, PLC/PRF/5	Yes	Unclear	Induces
8509	NDST2	Knockdown	Lung fibroblast	IMR-90	No	Oncogene-induced	Induces
4734	NEDD4	Knockdown, Overexpression	Lung fibroblast	2BS, IMR-90	No	Oncogene-induced	Inhibits
4750	NEK1	Knockdown	Embryonic kidney, Retinal pigment epithelial	HEK293T, HTERT-RPE1	Yes	Unclear	Inhibits
4751	NEK2	Knockdown	Mammary fibroblast	Primary cell	No	Unclear	Inhibits
6787	NEK4	Knockdown	Foreskin fibroblast	BJ	No	Replicative, Stress-induced	Induces
10783	NEK6	Overexpression	Bladder cancer, Lung cancer	EJ, NCI-H1299	Yes	Unclear	Inhibits
91754	NEK9	Knockdown	Melanoma	1205Lu, WM1366	Yes	Oncogene-induced	Inhibits
4763	NF1	Knockdown	Melanocyte	Primary cell	No	Oncogene-induced	Inhibits
4771	NF2	Knockdown	Foreskin fibroblast, Melanocyte	BJ, Primary cell	No	Oncogene-induced	Induces
4780	NFE2L2	Knockout	Lung fibroblast	HFL1	No	Unclear	Inhibits
4791	NFKB2	Knockdown	Dermal fibroblast	Primary cell	No	Unclear	Inhibits
4792	NFKBIA	Mutation, Overexpression	Cervical cancer, Glioblastoma	HeLa, U87	Yes	Replicative, Stress-induced	Induces
79840	NHEJ1	Knockdown	Umbilical cord blood	Primary cell	No	Replicative	Inhibits
4814	NINJ1	Overexpression	Liver cancer	Huh7	Yes	Unclear	Induces
81614	NIPA2	Knockdown	Mammary fibroblast	Primary cell	No	Unclear	Inhibits
51701	NLK	Knockdown	Colon cancer	HCT116	Yes	Unclear	Inhibits
79671	NLRX1	Knockdown, Overexpression	Liver cancer	HCCLM3	Yes	Unclear	Induces
9221	NOLC1	Knockdown, Overexpression	Lung fibroblast	2BS	No	Unclear	Induces
4851	NOTCH1	Overexpression	Esophageal keratinocyte	EPC1, EPC1-hTERT, EPC2-hTERT	No	Oncogene-induced	Induces
4854	NOTCH3	Knockdown	Breast cancer, Fibroblast, Foreskin fibroblast, Glioblastoma, Melanoma	A375P, BJ, LF1, MDA-MB-231, T98G, WS1	Yes	Stress-induced	Induces
27035	NOX1	Overexpression	Pulmonary artery endothelial	Primary cell	No	Unclear	Induces
50507	NOX4	Knockdown, Overexpression	Breast epithelial, Lung fibroblast	MCF-12A, TIG-3	No	Oncogene-induced	Induces
4869	NPM1	Knockdown	Colon cancer	MIP-101	Yes	Oncogene-induced	Inhibits
1728	NQO1	Knockdown	Foreskin fibroblast, Lung fibroblast	2BS, BJ, IMR-90	No	Oncogene-induced	Induces
7376	NR1H2	Knockdown	Umbilical vein endothelial	HUVEC	No	Stress-induced	Inhibits
7101	NR2E1	Knockout	Lung fibroblast, Neural stem, Prostate epithelial	IMR-90, WI-38	No	Oncogene-induced	Unclear
4893	NRAS	Mutation, Overexpression	Foreskin melanocyte	Primary cell	No	Oncogene-induced	Induces
4899	NRF1	Overexpression	Mammary epithelial	MCF-10A	No	Unclear	Inhibits
80023	NRSN2	Knockdown, Overexpression	Liver cancer	HCCLM3, Hep3B	Yes	Unclear	Induces
54888	NSUN2	Knockdown, Overexpression	Fibroblast	IDH4	No	Replicative, Stress-induced	Inhibits
59277	NTN4	Knockdown, Overexpression	Glioblastoma, Glioma	T98G, U-251MG, U-87MG, U-U118MG	Yes	Stress-induced	Inhibits
9891	NUAK1	Knockout, Overexpression	Lung fibroblast	WI-38	No	Unclear	Induces
81788	NUAK2	Knockdown	Melanoma	C32	Yes	Oncogene-induced	Inhibits
11164	NUDT5	Knockdown	Lung fibroblast	IMR-90	No	Oncogene-induced	Inhibits
10204	NUTF2	Knockdown	Skin fibroblast	Primary cell	No	Unclear	Inhibits
4968	OGG1	Overexpression	Lung fibroblast	IMR-90	No	Oncogene-induced	Inhibits
8473	OGT	Knockdown, Overexpression	Lung fibroblast	IMR-90	No	Oncogene-induced	Induces
4976	OPA1	Knockdown, Overexpression	Cervical cancer, Hepatoma	ATCC, CCL-13, HeLa	Yes	Unclear	Inhibits
84876	ORAI1	Overexpression	Prostate cancer	DU145, PC-3	Yes	Unclear	Induces
4998	ORC1	Knockout	Retinal pigment epithelial	HTERT-RPE1	Yes	Replicative	Inhibits
5015	OTX2	Overexpression	Medulloblastoma	D283, D341, D425, D458, D556, DAOY, MED8A, UW228-2	Yes	Oncogene-induced	Induces
5021	OXTR	Knockout	Foreskin fibroblast	BJ	No	Stress-induced	Inhibits
9934	P2RY14	Overexpression	Cardiac progenitor cell	Primary cell	No	Unclear	Inhibits
64175	P3H1	Knockdown	Lung fibroblast	IMR-90	No	Replicative, Stress-induced	Inhibits
5062	PAK2	Knockdown, Overexpression	Lung fibroblast	IMR-90	No	Oncogene-induced	Induces
10298	PAK4	Overexpression	Embryonic kidney, Lung fibroblast	HEK293T, IMR-90, MRC-5	No	Unclear	Induces
9060	PAPSS2	Knockdown	Breast cancer, Lung carcinoma, Mammary epithelial	A549, HDF, MCF-10A, MCF-7	Yes	Unclear	Inhibits
11315	PARK7	Knockdown, Overexpression	Endothelial progenitor	Primary cell	No	Unclear	Inhibits
142	PARP1	Knockout	Colon cancer, Embryonic kidney	HCT116, HEK293T	Yes	Unclear	Inhibits
23598	PATZ1	Knockdown, Overexpression	Umbilical vein endothelial	Primary cell	No	Unclear	Inhibits
7849	PAX8	Knockdown	Thyroid carcinoma	K1	Yes	Replicative	Inhibits
55193	PBRM1	Knockdown	Foreskin fibroblast	BJ	No	Replicative	Induces
7703	PCGF2	Knockout, Overexpression	Foreskin fibroblast, Lung fibroblast	BJ, MRC-5, WI-38	No	Unclear	Induces
11235	PDCD10	Knockout	Coronary artery endothelial, Lung fibroblast	IMR-90, Primary cell	No	Oncogene-induced, Replicative	Induces
22984	PDCD11	Knockdown	Breast cancer	MCF-7	Yes	Oncogene-induced, Replicative	Inhibits
27250	PDCD4	Knockdown	Liver cancer	Hep G2, Hep3B, Huh7	Yes	Replicative	Inhibits
5155	PDGFB	Overexpression	Dermal fibroblast	Primary cell	No	Oncogene-induced	Induces
149420	PDIK1L	Overexpression	Embryonic kidney, Lung fibroblast	HEK293T, IMR-90, MRC-5	No	Unclear	Induces
5170	PDPK1	Overexpression	Embryonic kidney, Lung fibroblast	HEK293T, IMR-90, MRC-5	No	Unclear	Induces
23037	PDZD2	Overexpression	Breast cancer, Liver cancer, Prostate cancer	DU145	Yes	Unclear	Induces
8682	PEA15	Knockdown	Melanoma	SK-MEL-28	Yes	Oncogene-induced, Replicative	Induces
5037	PEBP1	Knockdown, Overexpression	Colon cancer, Gastric cancer, Lung cancer, Prostate cancer	A549, HCT116, MKN45, PC-3	Yes	Stress-induced	Induces
27043	PELP1	Knockdown	Colorectal cancer	HT-29	Yes	Oncogene-induced	Inhibits
23481	PES1	Knockdown	Breast cancer	MCF-7	Yes	Oncogene-induced, Replicative	Inhibits
5824	PEX19	Overexpression	Osteosarcoma	U2OS	Yes	Stress-induced	Induces
5241	PGR	Overexpression	Ovarian cancer	PEO4	Yes	Stress-induced	Induces
5245	PHB	Knockdown	Breast cancer	MCF-7, T47D	Yes	Unclear	Induces
11331	PHB2	Knockdown	Human epithelial	MCF-7	No	Unclear	Inhibits
26227	PHGDH	Knockdown	Lung cancer	NT2/D1	Yes	Unclear	Inhibits
5298	PI4KB	Knockdown	Lung fibroblast	IMR-90	No	Oncogene-induced	Induces
5286	PIK3C2A	Knockdown	Embryonic kidney, Retinal pigment epithelial	HEK293T, HTERT-RPE1	Yes	Unclear	Unclear
5290	PIK3CA	Mutation	Foreskin fibroblast	BJ	No	Oncogene-induced	Unclear
23533	PIK3R5	Overexpression	Embryonic kidney, Lung fibroblast	HEK293T, IMR-90, MRC-5	No	Unclear	Induces
5292	PIM1	Knockdown, Overexpression	Foreskin fibroblast, Lung fibroblast	2BS, BJ, WI-38	No	Oncogene-induced, Replicative	Induces
5300	PIN1	Knockdown, Overexpression	Vascular smooth muscle	Primary cell	No	Replicative	Induces
65018	PINK1	Knockdown	Nucleus pulposus	Primary cell	No	Stress-induced	Inhibits
54984	PINX1	Mutation, Overexpression	Colorectal cancer	SW480	Yes	Replicative	Induces
8544	PIR	Knockdown	Melanoma	IGR37, WM266-4	Yes	Oncogene-induced, Stress-induced	Inhibits
5307	PITX1	Mutation, Overexpression	Melanoma	A2058	Yes	Replicative	Induces
5320	PLA2G2A	Overexpression	Lung fibroblast	WI-38	No	Replicative	Induces
22925	PLA2R1	Knockout, Overexpression	Lung fibroblast	IMR-90, WI-38	No	Replicative, Stress-induced	Induces
5338	PLD2	Knockdown	Colorectal cancer, Lung fibroblast	HCT116, IMR-90	Yes	Unclear	Inhibits
5347	PLK1	Knockdown, Overexpression	Dermal fibroblast, Umbilical vein endothelial	HUVEC, Primary cell	No	Replicative	Inhibits
5371	PML	Overexpression	Lung fibroblast	WI-38	No	Oncogene-induced	Induces
10654	PMVK	Overexpression	Embryonic kidney, Lung fibroblast	HEK293T, IMR-90, MRC-5	No	Unclear	Induces
87178	PNPT1	Overexpression	Melanoma	FO-1, HO-1, MeWo	Yes	Replicative	Induces
5444	PON1	Knockdown	Dermal microvascular endothelial	HDMEC	No	Unclear	Inhibits
25913	POT1	Knockdown	Lung fibroblast	IMR-90	No	Replicative	Inhibits
5453	POU3F1	Knockdown	Lung cancer	H460	Yes	Stress-induced	Induces
5460	POU5F1	Overexpression	Mesenchymal stromal	Primary cell	No	Oncogene-induced	Induces
5468	PPARG	Knockdown	Lung fibroblast	2BS, WI-38	No	Replicative	Induces
10891	PPARGC1A	Knockdown	Retinal pigment epithelial	ARPE-19	Yes	Stress-induced	Inhibits
5479	PPIB	Knockdown	Glioblastoma	U251, U87	Yes	Oncogene-induced	Inhibits
5495	PPM1B	Knockdown	Lung fibroblast	IMR-90	No	Unclear	Inhibits
8493	PPM1D	Overexpression	Mesenchymal stem	Primary cell	No	Unclear	Inhibits
23368	PPP1R13B	Knockdown	Colon cancer	HCT116	Yes	Stress-induced	Inhibits
5518	PPP2R1A	Mutation	Lung cancer	NCI-H460	Yes	Oncogene-induced	Induces
5525	PPP2R5A	Knockdown, Overexpression	Melanoma	SK-MEL-103, SK-MEL-147, SK-MEL-19, SK-MEL-29	Yes	Oncogene-induced	Induces
5563	PRKAA2	Mutation	Lung fibroblast, Umbilical vein endothelial	HUVEC, MRC-5	No	Stress-induced	Inhibits
5580	PRKCD	Knockdown, Overexpression	Lung fibroblast	TIG-1	No	Replicative	Induces
5583	PRKCH	Knockdown, Overexpression	Breast cancer	MCF-7	Yes	Stress-induced	Induces
5587	PRKD1	Knockdown, Overexpression	Lung fibroblast	IMR-90	No	Oncogene-induced	Induces
25865	PRKD2	Knockdown	Glioblastoma, Glioma	A172, GBM2, Gli25, GM133, T98G, U251, U87MG	Yes	Oncogene-induced	Inhibits
5591	PRKDC	Knockdown	Lung cancer	H460	Yes	Stress-induced	Inhibits
5071	PRKN	Knockdown	Bronchial epithelial	BEAS-2B	No	Stress-induced	Inhibits
3276	PRMT1	Knockdown	Neuroblastoma	SK-N-SH	Yes	Unclear	Inhibits
55170	PRMT6	Knockdown	Breast cancer, Breast epithelial	MCF-10A, MCF-7, MDA-MB-231, MDA-MB-468, SK-BR-3	Yes	Unclear	Inhibits
5625	PRODH	Overexpression	Foreskin fibroblast, Osteosarcoma	HS68, U2OS	Yes	Unclear	Induces
5629	PROX1	Overexpression	Liver cancer	Hep G2, Hep3B, Mahlavu, SK-HEP-1	Yes	Replicative	Induces
27339	PRPF19	Overexpression	Dermal fibroblast, Umbilical vein endothelial	Primary cell	No	Replicative	Inhibits
5683	PSMA2	Knockdown	Melanoma	A375P	Yes	Oncogene-induced	Inhibits
5686	PSMA5	Knockdown	Colorectal cancer, Melanoma	A375P, HCT116	Yes	Oncogene-induced	Inhibits
5689	PSMB1	Knockdown	Colorectal cancer	HCT116	Yes	Oncogene-induced	Inhibits
5693	PSMB5	Overexpression	Multipotent bone marrow stromal	Primary cell	No	Replicative	Inhibits
10213	PSMD14	Knockdown	Breast cancer, Cervical cancer, Colorectal cancer, Glioma, Lung cancer, Melanoma, Ovarian cancer, Pancreatic cancer, Prostate cancer	A427, A549, BTS49-SK-OV-3, DU145, HCC1937, HCT116, HeLa, MIA PaCa-2, NCI-H1299, NCI-H23, NCI-H460, NCI-H522, SK-BR-3, SK-LU-1, SK-MEL-2, SNB-75	Yes	Unclear	Inhibits
5728	PTEN	Knockdown	Breast cancer	MCF-7	Yes	Unclear	Inhibits
5743	PTGS2	Overexpression	Foreskin fibroblast	NHDF	No	Replicative, Stress-induced	Induces
5747	PTK2	Knockdown	Lung cancer	A549, H1299, H460	Yes	Unclear	Inhibits
5770	PTPN1	Mutation, Overexpression	Lung fibroblast	IMR-90	No	Oncogene-induced	Unclear
5777	PTPN6	Knockdown, Overexpression	Nasopharyngeal carcinoma	CNE-1, CNE-2	Yes	Unclear	Inhibits
9232	PTTG1	Overexpression	Foreskin fibroblast, Lung fibroblast	BJ, IMR-90, WI-38	No	Unclear	Induces
5814	PURB	Knockdown	Lung cancer	H358	Yes	Stress-induced	Induces
5836	PYGL	Knockdown	Glioblastoma	U87	Yes	Unclear	Inhibits
29127	RACGAP1	Knockdown	Breast cancer	HCC1937, SUM149	Yes	Oncogene-induced	Inhibits
10399	RACK1	Overexpression	Cervical cancer	CaSki	Yes	Unclear	Inhibits
5885	RAD21	Knockdown	Breast cancer	MDA-MB-231	No	Unclear	Inhibits
5887	RAD23B	Knockdown, Overexpression	Lung fibroblast	IMR-90	No	Unclear	Inhibits
5889	RAD51C	Knockdown	Mammary epithelial	MCF-10A	No	Stress-induced	Inhibits
5894	RAF1	Overexpression	Lung fibroblast	IMR-90	No	Oncogene-induced	Induces
5901	RAN	Knockdown	Lung fibroblast	TIG-1	No	Unclear	Inhibits
10048	RANBP9	Knockdown	Lung cancer	A549, H460	Yes	Stress-induced	Inhibits
5909	RAP1GAP	Knockdown	Foreskin fibroblast, Melanocyte	BJ, Primary cell	No	Oncogene-induced	Induces
11069	RAPGEF4	Knockdown	Endometrial stromal	Primary cell	No	Unclear	Inhibits
5915	RARB	Overexpression	Dermal fibroblast	Primary cell	No	Oncogene-induced	Induces
11186	RASSF1	Overexpression	Lung cancer	A549, NCI-H1299	Yes	Oncogene-induced, Replicative	Induces
83937	RASSF4	Knockdown	Skeletal myoblast	HSMM	Yes	Oncogene-induced	Inhibits
83593	RASSF5	Knockdown	Lung cancer	A549	Yes	Oncogene-induced	Induces
5925	RB1	Knockdown	Osteoblast	Primary cell	No	Stress-induced	Induces
5928	RBBP4	Knockdown	Lung fibroblast	TIG-1	No	Unclear	Inhibits
5933	RBL1	Knockdown	Prostate cancer	DU145	Yes	Stress-induced	Induces
5934	RBL2	Knockdown	Breast cancer, Colon cancer, Glioblastoma, Osteosarcoma	A172, HCT116, MCF-7, U2OS, U87	Yes	Replicative	Induces
55544	RBM38	Overexpression	Liver cancer	Hep G2, SMMC-7721	Yes	Unclear	Induces
9584	RBM39	Knockdown, Overexpression	Foreskin fibroblast	Primary cell	No	Oncogene-induced	Inhibits
5947	RBP1	Mutation, Overexpression	Cervical cancer, Lung cancer	C-33A, H1299	Yes	Oncogene-induced	Induces
5948	RBP2	Knockout	Cervical cancer, Gastric cancer	AGS, BGC-823, HeLa, HGC-27, KATO-III, SiHa	Yes	Unclear	Inhibits
3516	RBPJ	Knockdown	Esophageal keratinocyte	EPC1-hTERT, EPC2-hTERT	No	Oncogene-induced	Induces
9978	RBX1	Knockdown	Glioblastoma	U87	Yes	Unclear	Inhibits
1104	RCC1	Overexpression	Cervical cancer, Foreskin fibroblast	HeLa, HFF-1	Yes	Stress-induced	Inhibits
8434	RECK	Knockdown	Umbilical vein endothelial	HUVEC	No	Unclear	Inhibits
9401	RECQL4	Knockdown, Mutation, Overexpression	Osteosarcoma	U2OS	Yes	Unclear	Inhibits
5970	RELA	Knockdown	Cervical cancer	HeLa	Yes	Stress-induced	Induces
5971	RELB	Knockdown	Cervical cancer	HeLa	Yes	Stress-induced	Induces
387	RHOA	Overexpression	Mammary epithelial	Primary cell	No	Oncogene-induced	Inhibits
10535	RNASEH2A	Knockout	Cervical cancer	HeLa	Yes	Stress-induced	Inhibits
79621	RNASEH2B	Knockout	Cervical cancer	HeLa	Yes	Stress-induced	Inhibits
6041	RNASEL	Knockout, Overexpression	Lung fibroblast	WI-38	No	Replicative	Induces
140823	ROMO1	Knockdown, Overexpression	Lung fibroblast	IMR-90	No	Replicative	Induces
6135	RPL11	Knockdown	Osteosarcoma	U2OS	Yes	Replicative, Stress-induced	Induces
6208	RPS14	Overexpression	Glioblastoma, Lung cancer, Lung fibroblast, Prostate cancer	H1299, IMR-90, PC-3, U87	Yes	Oncogene-induced	Induces
6198	RPS6KB1	Mutation, Overexpression	Umbilical vein endothelial	HUVEC	No	Unclear	Induces
6203	RPS9	Knockdown	Osteosarcoma	U2OS	Yes	Unclear	Inhibits
57521	RPTOR	Knockdown	Nucleus pulposus	Primary cell	No	Unclear	Induces
6236	RRAD	Knockdown, Overexpression	Breast cancer, Gastric cancer, Prostate cancer	DU145, LNCaP, MDA-MB-468, MKN74, PC-3, SNU-638, SNU-668	Yes	Replicative, Stress-induced	Inhibits
22800	RRAS2	Knockdown	HUVEC	Primary cell	No	Unclear	Inhibits
6240	RRM1	Knockdown	Colorectal cancer	HCT116	Yes	Oncogene-induced	Inhibits
6241	RRM2	Overexpression	Melanoma	SK-MEL-19, SK-MEL-29	Yes	Oncogene-induced	Inhibits
50484	RRM2B	Knockdown	Lung fibroblast	IMR-90	No	Unclear	Inhibits
23378	RRP8	Knockdown	Lung cancer	A549	Yes	Stress-induced	Induces
57142	RTN4	Overexpression	Prostate cancer	DU145	Yes	Unclear	Induces
861	RUNX1	Overexpression	Foreskin fibroblast	HS68	No	Unclear	Induces
10856	RUVBL2	Knockdown	Kidney cancer	A498, KRC/Y	Yes	Replicative	Inhibits
6277	S100A6	Knockdown	Umbilical vein endothelial	HUVEC	No	Unclear	Inhibits
6299	SALL1	Overexpression	Breast cancer	E0771, MCF-7, MDA-MB-231	Yes	Oncogene-induced	Induces
25939	SAMHD1	Knockdown	Cervical cancer	HeLa	Yes	Replicative	Inhibits
112483	SAT2	Knockdown	Fetal lung fibroblast, Umbilical cord fibroblast	HUC-F2, TIG-1	No	Unclear	Inhibits
6382	SDC1	Knockdown	Prostate cancer	PC-3	Yes	Unclear	Inhibits
8991	SELENBP1	Overexpression	Esophageal cancer	FLO-1	Yes	Stress-induced	Induces
280636	SELENOH	Knockdown	Lung fibroblast	MRC-5	No	Stress-induced	Inhibits
29843	SENP1	Knockdown	Foreskin fibroblast	Primary cell	No	Unclear	Inhibits
57337	SENP7	Knockdown	Foreskin fibroblast	Primary cell	No	Unclear	Inhibits
5055	SERPINB2	Overexpression	Lung fibroblast	IMR-90	No	Unclear	Induces
5054	SERPINE1	Knockdown	Foreskin fibroblast	BJ, Primary cell	No	Replicative	Induces
9739	SETD1A	Knockdown	Breast cancer, Colorectal cancer	DLD1, H630, HCT116, HCT15, HCT8, HT29, MDA-MB-231, SW620	Yes	Unclear	Inhibits
2810	SFN	Overexpression	Melanoma	SK-MEL-147, SK-MEL-19, SK-MEL-29	Yes	Oncogene-induced	Induces
6422	SFRP1	Knockdown	Lung fibroblast	IMR-90	No	Stress-induced	Induces
6446	SGK1	Overexpression	Umbilical vein endothelial	Primary cell	No	Replicative	Inhibits
6477	SIAH1	Knockdown	Lung fibroblast	MRC-5	No	Replicative	Induces
150094	SIK1	Overexpression	Embryonic kidney, Lung fibroblast	HEK293T, IMR-90, MRC-5	No	Unclear	Induces
23309	SIN3B	Knockout, Overexpression	Lung fibroblast	IMR-90	No	Unclear	Induces
23411	SIRT1	Overexpression	Lung fibroblast	2BS	No	Unclear	Inhibits
22933	SIRT2	Knockdown	Foreskin fibroblast	BJ	No	Unclear	Inhibits
23410	SIRT3	Knockdown	Lung fibroblast	WI-38	No	Stress-induced	Inhibits
51548	SIRT6	Knockdown	Chondrocyte	NHAC-kn	No	Replicative	Inhibits
51547	SIRT7	Knockdown	Breast cancer	MCF-7	Yes	Stress-induced	Inhibits
6495	SIX1	Knockdown	Lung fibroblast	IMR-90	No	Oncogene-induced	Inhibits
4990	SIX6	Mutation	Fetal retinal progenitor cells	Primary cell	No	Unclear	Unclear
6502	SKP2	Knockdown	Prostate cancer	DU145, PC-3	Yes	Oncogene-induced	Inhibits
64849	SLC13A3	Overexpression	Lung fibroblast, Renal tubular	MRC-5, WI-38	No	Stress-induced	Induces
9194	SLC16A7	Knockdown	Colon cancer, Gastric cancer	DLD1, HCT116, HCT8, HT29, LoVo, MKN45, MKN74, SW480	Yes	Unclear	Inhibits
292	SLC25A5	Knockdown	Breast cancer, Osteosarcoma	MCF-7, U2OS	Yes	Stress-induced	Inhibits
1318	SLC31A2	Knockdown	Lung fibroblast	IMR-90	No	Oncogene-induced	Induces
55065	SLC52A1	Overexpression	Osteosarcoma	U2OS	Yes	Stress-induced	Inhibits
6524	SLC5A2	Knockdown	Proximal tubular cell	Primary cell	No	Stress-induced	Induces
4086	SMAD1	Knockdown	Lung cancer	NCI-H460	Yes	Oncogene-induced	Induces
4087	SMAD2	Knockdown, Mutation	Lung cancer	A549	Yes	Unclear	Inhibits
4088	SMAD3	Knockdown	Mammary epithelial	Primary cell	No	Stress-induced	Induces
4090	SMAD5	Knockdown	Lung cancer	NCI-H460	Yes	Oncogene-induced	Induces
4091	SMAD6	Overexpression	Lung cancer	NCI-H460	Yes	Replicative, Stress-induced	Inhibits
6595	SMARCA2	Knockdown	Lung cancer	H1299	Yes	Unclear	Inhibits
6597	SMARCA4	Knockdown	Mesenchymal stem	Primary cell	No	Replicative	Inhibits
6598	SMARCB1	Overexpression	Malignant rhabdoid tumor	G-401	Yes	Unclear	Induces
6602	SMARCD1	Knockdown, Overexpression	Fetal lung fibroblast, Liver cancer	Hep G2, TIG-1	Yes	Unclear	Inhibits
8243	SMC1A	Knockdown	Lung fibroblast	IMR-90	No	Unclear	Inhibits
10592	SMC2	Knockdown	Retinal pigment epithelial	RPE-1	No	Unclear	Inhibits
23049	SMG1	Knockdown	Embryonic kidney, Retinal pigment epithelial	HEK293T, HTERT-RPE1	Yes	Unclear	Inhibits
64750	SMURF2	Overexpression	Foreskin fibroblast, Lung fibroblast, Skin fibroblast	BJ, WI-38, WS1	No	Replicative	Induces
6615	SNAI1	Knockdown	Prostate cancer	LNCaP, PC-3	Yes	Unclear	Inhibits
8651	SOCS1	Knockdown, Overexpression	Lung fibroblast	IMR-90	No	Oncogene-induced, Replicative	Induces
6647	SOD1	Knockdown	Lung fibroblast	WI-38, WI38-SV40	No	Unclear	Inhibits
6648	SOD2	Overexpression	Prostate epithelial	M12	No	Unclear	Induces
8470	SORBS2	Overexpression	Fibroblast, Keratinocyte	Primary cell	No	Unclear	Induces
6656	SOX1	Overexpression	Liver cancer	Hep3B	Yes	Oncogene-induced	Induces
6657	SOX2	Overexpression	Colon cancer, Embryonic kidney	HCT116, HEK293T, WiDr	Yes	Unclear	Induces
6659	SOX4	Knockdown	Squamous carcinoma	KYSE-410, KYSE-510	Yes	Stress-induced	Inhibits
6660	SOX5	Overexpression	Glioma	U-1242MG, U-178MG, U-251MG, U-343MG, U-343MGa	Yes	Oncogene-induced	Induces
6667	SP1	Overexpression	Lung fibroblast	2BS	No	Unclear	Induces
9043	SPAG9	Knockdown	Breast cancer	MDA-MB-231	Yes	Unclear	Inhibits
6678	SPARC	Overexpression	Colon cancer	MIP-101	Yes	Stress-induced	Induces
8877	SPHK1	Knockdown	Adipose-derived stromal cell	Primary cell	No	Replicative	Inhibits
6688	SPI1	Overexpression	Foreskin fibroblast, Hematopoietic stem progenitor, Lung fibroblast	BJ, Primary cell, WI-38	No	Oncogene-induced	Induces
10927	SPIN1	Overexpression	Cervical cancer	HeLa	Yes	Unclear	Induces
8405	SPOP	Knockdown, Mutation, Overexpression	Lung fibroblast	IMR-90	No	Oncogene-induced	Induces
6714	SRC	Overexpression	Fibrosarcoma	HT1080	Yes	Stress-induced	Inhibits
6720	SREBF1	Knockdown, Overexpression	Cervical cancer, Fibroblast	HeLa, Primary cell	Yes	Stress-induced	Induces
6722	SRF	Knockdown	Coronary artery smooth muscle	Primary cell	Yes	Unclear	Inhibits
6426	SRSF1	Overexpression	Foreskin fibroblast, Osteosarcoma	BJ, U2OS	Yes	Oncogene-induced	Induces
6427	SRSF2	Knockdown	Aortic endothelial	Primary cell	No	Stress-induced	Inhibits
6428	SRSF3	Knockdown	Lung fibroblast	MRC-5	No	Replicative	Inhibits
6757	SSX2	Overexpression	Breast cancer	MCF-7	Yes	Oncogene-induced	Induces
10735	STAG2	Knockout	Foreskin fibroblast	BJ	No	Replicative	Induces
6772	STAT1	Knockdown	Glomerular mesangial cell	Primary cell	No	Unclear	Induces
6774	STAT3	Overexpression	Fibroblast	TIG-3	No	Oncogene-induced	Induces
6776	STAT5A	Knockout, Overexpression	Fibroblast	Primary cell	No	Oncogene-induced	Induces
6777	STAT5B	Mutation	Lung fibroblast	IMR-90	No	Unclear	Induces
6778	STAT6	Knockdown	Kidney cancer	Caki-1	Yes	Unclear	Induces
6786	STIM1	Overexpression	Prostate cancer	DU145, PC-3	Yes	Unclear	Unclear
282974	STK32C	Overexpression	Embryonic kidney, Lung fibroblast	HEK293T, IMR-90, MRC-5	No	Unclear	Induces
6789	STK4	Overexpression	Fetal lung fibroblast, Umbilical cord fibroblast	HUC-F2, TIG-1	No	Unclear	Induces
83931	STK40	Overexpression	Embryonic kidney, Lung fibroblast	HEK293T, IMR-90, MRC-5	No	Unclear	Induces
79991	STN1	Knockdown	Foreskin fibroblast	BJ	No	Replicative	Inhibits
10273	STUB1	Knockdown	Lung cancer	A549, H1299, H460	Yes	Stress-induced	Inhibits
6613	SUMO2	Overexpression	Embryonic kidney	HEK293	No	Unclear	Induces
6612	SUMO3	Overexpression	Embryonic kidney	HEK294	No	Unclear	Induces
6829	SUPT5H	Knockout	Cervical cancer	HeLa	Yes	Oncogene-induced	Inhibits
6839	SUV39H1	Knockdown, Mutation	Mesenchymal stem	Primary cell	No	Unclear	Inhibits
23512	SUZ12	Knockdown	Lung fibroblast	IMR-90	No	Oncogene-induced, Replicative	Inhibits
6850	SYK	Overexpression	Melanoma	501-mel, A375, SK-MEL-28	Yes	Unclear	Induces
6857	SYT1	Overexpression	Lung cancer	A549, H23	Yes	Unclear	Inhibits
9066	SYT7	Overexpression	Lung cancer	A549, H23	Yes	Unclear	Inhibits
10460	TACC3	Knockout	Breast cancer	MCF-7	Yes	Stress-induced	Inhibits
6876	TAGLN	Knockdown, Overexpression	Liver cancer	Hep G2	Yes	Stress-induced	Induces
29110	TBK1	Knockdown	Breast cancer	HCC1954, SKBR3	Yes	Unclear	Inhibits
9519	TBPL1	Knockdown	Colon cancer	HCT116	Yes	Stress-induced	Induces
6909	TBX2	Knockdown	Melanoma	B16	Yes	Replicative	Inhibits
6926	TBX3	Knockdown, Overexpression	Foreskin fibroblast	Primary cell	No	Oncogene-induced	Inhibits
7003	TEAD1	Knockdown	Gastric cancer	MGC-803, MKN28, SGC-7901	Yes	Oncogene-induced	Inhibits
7004	TEAD4	Knockdown	Gastric cancer	MGC-803, MKN28, SGC-7901	Yes	Oncogene-induced	Inhibits
7014	TERF2	Knockout	Neuroblastoma	SH-SY5Y	Yes	Replicative	Inhibits
7015	TERT	Overexpression	Foreskin fibroblast, Retinal pigment epithelial	BJ, RPE-340	No	Replicative	Inhibits
7027	TFDP1	Knockdown	Cervical cancer, Lung cancer, Lung fibroblast	A549, HeLa, WI-38	Yes	Unclear	Inhibits
10342	TFG	Knockdown	Prostate cancer	DU145, LNCaP, PC-3	Yes	Unclear	Inhibits
7041	TGFB1I1	Knockout, Overexpression	Fibroblast	KMST-6, SUSM-1	No	Unclear	Induces
7042	TGFB2	Knockdown, Mutation, Overexpression	Lung cancer	A549	Yes	Oncogene-induced	Inhibits
7045	TGFBI	Overexpression	Lung cancer	MDA-MB-231, NCI-H28	Yes	Replicative	Induces
7046	TGFBR1	Knockdown	Lung cancer	A549	Yes	Unclear	Inhibits
7048	TGFBR2	Knockdown, Overexpression	Lung cancer, Lung fibroblast	A549, IMR-90, MCF-7, SK-HEP-1	Yes	Unclear	Unclear
7068	THRB	Mutation, Overexpression	Breast cancer, Thyroid carcinoma	ARO, MCF-7	Yes	Stress-induced	Unclear
57103	TIGAR	Knockdown	T-cell cancer	HuT102, KOB, ST1	Yes	Stress-induced	Induces
8914	TIMELESS	Knockdown, Overexpression	Embryonic kidney, Lung fibroblast	2BS, HEK293T	No	Oncogene-induced	Inhibits
81793	TLR10	Knockdown	Embryonic kidney, Lung fibroblast	HEK293T, IMR-90	No	Oncogene-induced	Induces
7097	TLR2	Knockdown, Overexpression	Embryonic kidney, Lung fibroblast	HEK293T, IMR-90	No	Oncogene-induced	Induces
7098	TLR3	Overexpression	Fibroblast, Keratinocyte	Primary cell	No	Unclear	Induces
7099	TLR4	Knockdown	Lung microvascular endothelial	HLMVEC	No	Unclear	Inhibits
51311	TLR8	Knockdown	Breast cancer, Melanoma, Prostate cancer	M628, MCF-7, PC-3	Yes	Stress-induced	Inhibits
56674	TMEM9B	Knockdown	Lung cancer	CL3	Yes	Unclear	Induces
8741	TNFSF13	Knockdown	Colon cancer	SW480	Yes	Unclear	Inhibits
9966	TNFSF15	Knockout, Overexpression	Endothelial progenitor	Primary cell	No	Replicative	Induces
10043	TOM1	Overexpression	Lung fibroblast	2BS	No	Unclear	Induces
7150	TOP1	Knockout	Lung fibroblast	IMR-90, WI-38	No	Oncogene-induced	Induces
7156	TOP3A	Knockdown	Colon cancer	AGS	Yes	Replicative	Induces
11073	TOPBP1	Knockdown	Cervical cancer, Foreskin fibroblast, Lung fibroblast, Osteosarcoma	HeLa, HS68, IMR-90, U2OS	Yes	Oncogene-induced, Replicative	Inhibits
7157	TP53	Overexpression	Bladder cancer	EJ	Yes	Oncogene-induced, Replicative, Stress-induced	Induces
7158	TP53BP1	Knockout	Retinal pigment epithelial	RPE-1	No	Unclear	Induces
7159	TP53BP2	Knockdown	Lung fibroblast	IMR-90	No	Oncogene-induced	Induces
9540	TP53I3	Knockdown, Overexpression	Lung cancer	A549, H1299	Yes	Replicative, Stress-induced	Inhibits
94241	TP53INP1	Knockdown	Human embryonic lung diploid fibroblast	WI-38	No	Stress-induced	Induces
8626	TP63	Knockout	Foreskin fibroblast	BJ	No	Oncogene-induced	Induces
1200	TPP1	Overexpression	Lung fibroblast	HFL1	No	Stress-induced	Inhibits
7175	TPR	Knockdown	Cervical cancer, Melanoma, Osteosarcoma	A375, HeLa, U2OS	Yes	Unclear	Inhibits
22974	TPX2	Knockdown	Liver cancer	Ha22T, SK-HEP-1	Yes	Unclear	Inhibits
6434	TRA2B	Knockdown	Colon cancer	HCT116	Yes	Unclear	Inhibits
1787	TRDMT1	Knockdown	Foreskin fibroblast, Lung fibroblast	BJ, WI-38	No	Replicative	Inhibits
10155	TRIM28	Knockdown	Embryonic kidney, Lung fibroblast	HEK293T, IMR-90	No	Oncogene-induced	Induces
54822	TRPM7	Knockdown	Pancreatic adenocarcinoma	BxPC-3, PANC-1	Yes	Replicative	Inhibits
79054	TRPM8	Knockdown	Pancreatic cancer	BxPC-3, PANC-1	Yes	Replicative	Inhibits
8295	TRRAP	Knockdown	Melanoma	A375P	Yes	Oncogene-induced	Inhibits
8848	TSC22D1	Knockdown	Fibroblast	TIG-3	No	Oncogene-induced	Inhibits
7272	TTK	Knockdown	Liver cancer	Hep G2, Huh7	Yes	Unclear	Inhibits
7291	TWIST1	Knockdown	Lung cancer	A549, H460, H727	Yes	Oncogene-induced	Inhibits
117581	TWIST2	Knockdown, Overexpression	Cervical cancer	HeLa, SiHa	Yes	Oncogene-induced	Inhibits
7295	TXN	Knockdown	Foreskin fibroblast	BJ, BJE-LT	No	Unclear	Inhibits
10628	TXNIP	Knockout, Overexpression	Lung fibroblast	2BS	No	Oncogene-induced, Replicative	Induces
7297	TYK2	Overexpression	Embryonic kidney, Lung fibroblast	HEK293T, IMR-90, MRC-5	No	Unclear	Induces
7298	TYMS	Overexpression	Melanoma	SK-MEL-19, SK-MEL-29	Yes	Oncogene-induced	Inhibits
11065	UBE2C	Knockdown	Lung cancer	A549	Yes	Unclear	Inhibits
7329	UBE2I	Mutation, Overexpression	Osteosarcoma	U2OS	Yes	Oncogene-induced	Inhibits
7334	UBE2N	Knockdown	Melanoma	A2058, A375	Yes	Unclear	Inhibits
7335	UBE2V1	Knockdown	Melanoma	A2058, A375	Yes	Unclear	Inhibits
7336	UBE2V2	Knockdown	Melanoma	A2058, A375	Yes	Unclear	Inhibits
7337	UBE3A	Knockdown	Lymphoma	LS-92	Yes	Oncogene-induced	Inhibits
80019	UBTD1	Overexpression	Breast cancer, Colorectal cancer, Gastric cancer, Gastric epithelial, Lung fibroblast, Prostate cancer	AGS, GES-1, KATO-III, LoVo, MCF-7, MKN28, MKN45, MRC-5, NCI-N87, PC-3, SGC-7901, SNU-1, SNU-16	Yes	Replicative, Stress-induced	Induces
29128	UHRF1	Knockdown	Lung fibroblast, Osteosarcoma	2BS, IMR-90	No	Oncogene-induced	Inhibits
25989	ULK3	Overexpression	Lung fibroblast	IMR-90	No	Unclear	Induces
7398	USP1	Knockdown	Foreskin fibroblast, Lung fibroblast	BJ, WI-38	No	Oncogene-induced	Inhibits
57646	USP28	Knockout	Retinal pigment epithelial	RPE-1	No	Unclear	Induces
55813	UTP6	Knockdown	Breast cancer	MCF-7	Yes	Oncogene-induced, Replicative	Inhibits
1462	VCAN	Knockdown	Umbilical vein endothelial, Vascular smooth muscle	HUVEC, Primary cell	No	Stress-induced	Induces
7421	VDR	Knockdown	Foreskin fibroblast	BJ	No	Oncogene-induced	Inhibits
7422	VEGFA	Overexpression	Dermal endothelial	Primary cell	No	Replicative	Inhibits
27287	VENTX	Knockdown, Overexpression	Cervical cancer, Embryonic kidney, Lung fibroblast, Lymphoblastic leukemia, Osteosarcoma	HEK293T, HeLa, IMR-90, Nalm16, U2OS	Yes	Unclear	Induces
7465	WEE1	Knockdown	Melanoma	A375P	Yes	Oncogene-induced	Inhibits
11197	WIF1	Overexpression	Salivary gland	CaExPA79	Yes	Unclear	Induces
55062	WIPI1	Overexpression	Lung fibroblast	IMR-90	No	Unclear	Inhibits
51384	WNT16	Knockdown	Lung fibroblast	MRC-5	No	Replicative	Induces
7472	WNT2	Knockdown	Lung fibroblast	WI-38	No	Unclear	Inhibits
7474	WNT5A	Knockdown, Overexpression	Ovarian cancer	OVCAR5, PEO1	Yes	Oncogene-induced	Induces
7477	WNT7B	Knockdown, Mutation	Lung cancer	A549	Yes	Unclear	Inhibits
7486	WRN	Knockdown	Fibroblast, WRN syndrome fibroblast	AG00780, AG03141	Yes	Oncogene-induced	Inhibits
26118	WSB1	Overexpression	Lung fibroblast	IMR-90	No	Oncogene-induced	Inhibits
7490	WT1	Knockout	Lung cancer	NCI-A549, NCI-H1299, NCI-H1437, NCI-H1568, NCI-H1650, NCI-H1975, NCI-H2009, NCI-H2126, NCI-H23, NCI-H358, NCI-H441, NCI-H460, NCI-H522, NCI-H727	Yes	Oncogene-induced	Inhibits
11059	WWP1	Knockdown, Overexpression	Lung fibroblast	2BS, WI-38	No	Replicative	Inhibits
54739	XAF1	Knockdown, Overexpression	Dermal microvascular endothelial	Primary cell	No	Stress-induced	Induces
331	XIAP	Knockdown	Glioblastoma	U-87MG	Yes	Stress-induced	Inhibits
7508	XPC	Knockdown	Glioblastoma	U87	Yes	Stress-induced	Inhibits
7514	XPO1	Overexpression	Fibroblast	Primary cell	No	Unclear	Induces
10413	YAP1	Knockdown	Foreskin fibroblast, Lung fibroblast	BJ, IMR-90, WI-38	No	Replicative	Inhibits
4904	YBX1	Knockdown	Epidermal keratinocytes	Primary cell	No	Replicative	Inhibits
8089	YEATS4	Knockdown, Overexpression	Bronchial epithelial, Lung cancer	H1355, H1993, H226, HBEC-KT, HBEC-KT53	Yes	Unclear	Inhibits
83719	YPEL3	Knockdown, Overexpression	Breast cancer	MCF-7	Yes	Stress-induced	Induces
7529	YWHAB	Knockdown	Glioblastoma	A172	Yes	Oncogene-induced	Inhibits
7534	YWHAZ	Knockdown, Overexpression	Glioblastoma	A172	Yes	Unclear	Inhibits
7528	YY1	Knockdown, Overexpression	Lung cancer	NCI-H460	Yes	Unclear	Inhibits
54819	ZCCHC10	Overexpression	Melanoma	A2058	Yes	Replicative	Induces
51304	ZDHHC3	Knockdown	Breast cancer	MCF-7, MDA-MB-231	Yes	Stress-induced	Inhibits
6935	ZEB1	Knockdown	Colorectal cancer	SW480, SW620	Yes	Oncogene-induced, Replicative	Inhibits
7538	ZFP36	Overexpression	Cervical cancer	HeLa	Yes	Unclear	Induces
7543	ZFX	Knockdown	NSCLC	H1299	Yes	Unclear	Inhibits
64393	ZMAT3	Knockdown	Breast cancer, Dermal fibroblast, Embryonic kidney, Osteosarcoma	HEK293T, MCF-7, U2OS	Yes	Unclear	Inhibits
10269	ZMPSTE24	Knockdown	Umbilical cord blood-derived mesenchymal stem	HUCB	No	Replicative	Inhibits
10771	ZMYND11	Knockdown	Lung fibroblast	IMR-90, WI-38	No	Unclear	Inhibits
7707	ZNF148	Knockout	Lung cancer	NCI-H460	Yes	Unclear	Inhibits
7756	ZNF207	Knockdown	Foreskin fibroblast	Primary cell	Yes	Unclear	Inhibits
7764	ZNF217	Overexpression	Mammary epithelial	Primary cell	No	Replicative	Inhibits
