# Supplementary material for: Integrative Bioinformatic Analysis of Cellular Senescence Genes in Ovarian Cancer: Molecular Subtyping, Prognostic Risk Stratification, and Chemoresistance Prediction
Source: Biomedicines. 2025 Apr 4;13(4):877. doi: 10.3390/biomedicines13040877 (PMC12025183; doi:10.3390/biomedicines13040877)
Supplement: Supplementary file 1 [file biomedicines-13-00877-s001.zip › Table S2. Differentially expressed cellular senescence-related genes..xlsx]

## Sheet: Sheet1
id	logFC	pvalue	sign
LCN2	8.80920784979264	1.19412738178383e-136	Up
MMP7	8.72828636061105	3.04223205640368e-96	Up
CDKN2A	7.92319022638066	1.09469768560297e-125	Up
EHF	7.90450411141841	2.63276147196164e-164	Up
MYBL2	7.80075696474182	3.25618312115583e-166	Up
UBE2C	7.67816895644184	2.72961974210003e-206	Up
FOXQ1	7.29621981042165	3.97541567354088e-75	Up
GATA4	-7.13179	5.67367402141455e-68	Down
PLA2G2A	-7.0613	1.93224818793491e-74	Down
TPX2	6.85364861429168	3.92762938427493e-193	Up
NEK2	6.60363724279121	4.62205598435614e-169	Up
RRM2	6.40399082967681	8.49326317982137e-146	Up
HAS1	-6.35913	4.92947406614728e-83	Down
HMGA1	6.33913679038756	1.11980955925987e-215	Up
PAX8	6.32395740394408	3.16113915261648e-130	Up
CENPA	6.16735053917693	2.9717412476501e-158	Up
BIRC5	6.12126862441215	8.51046277370749e-175	Up
WNT7B	5.90475634465422	1.68618400209465e-73	Up
AURKB	5.62818006004717	1.19791359783725e-155	Up
HJURP	5.62360169941309	3.88724689794144e-143	Up
MT1G	5.58684848848789	1.55258691991158e-64	Up
KIF20A	5.56056947150247	2.22304869765174e-159	Up
TTK	5.4845634269347	6.45973004169474e-160	Up
PTTG1	5.30091779287117	2.28935289428113e-176	Up
KNDC1	-5.19632	2.45501763131142e-70	Down
PROX1	-5.18195	1.16976195595662e-100	Down
MMP9	5.1653609180791	3.06034403459706e-67	Up
IGFBP1	-5.07375	2.47839933362624e-56	Down
BUB1	4.95249998587806	6.41878799838769e-149	Up
CLSPN	4.92058600386206	2.70058528342982e-102	Up
CDH1	4.86276221732835	6.38393767586613e-129	Up
TBX3	-4.84778	4.61188072723927e-80	Down
PGR	-4.83799	1.48047774751619e-60	Down
FOXM1	4.82299693799931	3.21834727968678e-147	Up
SFN	4.79987427881391	1.15780071764907e-86	Up
DIRAS3	-4.78407	1.59614111899886e-96	Down
IGFBP5	-4.74646	8.7785635187018e-91	Down
LPAR3	4.73049294443039	4.64372674470758e-80	Up
DTL	4.6577534693059	5.80938001074418e-127	Up
CPEB1	-4.56769	1.44558971121896e-78	Down
SYK	4.54100859789662	1.03745184421795e-126	Up
CDCA2	4.47112179451491	2.50765263348057e-117	Up
CDC45	4.46170143423578	9.01077506986893e-127	Up
EPHA5	-4.44423	4.07251890364764e-90	Down
KIF11	4.43938757632981	1.13907581257836e-152	Up
MAP3K5	-4.43035	8.93639178965956e-146	Down
NUAK2	4.4055469213657	9.75646808076137e-146	Up
LRRK2	-4.38931	6.04996851373618e-103	Down
UHRF1	4.31125395905608	3.52372385050743e-112	Up
ESPL1	4.27277102196948	1.6833743142927e-112	Up
ITPR1	-4.26828	2.33467385207084e-132	Down
AGR2	4.1866624356304	2.15214451290024e-39	Up
BUB1B	4.17644889477607	1.92937705356386e-121	Up
KIF2C	4.16918423970772	2.63498128008569e-127	Up
TNFSF15	4.16793935001824	2.33623061308804e-92	Up
ECT2	4.15642835869902	1.14833446838609e-149	Up
DHRS2	-4.15122	4.72519998820974e-44	Down
ABI3BP	-4.13742	1.24468204983175e-70	Down
SIK1	-4.05902	3.02367672939e-59	Down
TWIST2	-4.01303	3.21936135950634e-60	Down
IL1RN	3.99712352055975	2.56644508822839e-86	Up
E2F7	3.90667666558276	9.62286559458404e-83	Up
KSR2	3.8941140135685	2.55353420261069e-37	Up
AKT3	-3.87511	3.1221778667253e-78	Down
SDC1	3.85472252814419	1.17135484092379e-68	Up
DDIT4	-3.84828	8.79216672832153e-92	Down
CDK1	3.82191078843656	8.9051889936219e-140	Up
MAPK12	-3.81817	7.19604738839065e-99	Down
GTSE1	3.72841472460159	3.49069082288246e-102	Up
MEOX1	3.69144566645468	9.3095500593558e-32	Up
CBX7	-3.62954	5.86841108719236e-120	Down
GNG11	-3.61615	4.57566857239261e-131	Down
ITGB4	3.59521314429746	7.68573724421986e-77	Up
RAPGEF4	-3.5763	5.11973620049289e-116	Down
PLK1	3.5273388674102	2.3821213186642e-118	Up
PPARG	-3.509	1.45980966859285e-81	Down
SIX1	3.49050924548494	5.59914151410255e-25	Up
KLF4	-3.46406	1.04692819993246e-77	Down
ANLN	3.40867910339812	3.39711793751974e-107	Up
VDR	3.38534397076282	2.92001403904039e-72	Up
SERPINB2	3.37209680781846	1.15055986663184e-22	Up
SALL1	-3.3392	3.5310297077764e-28	Down
WSB1	-3.32323	2.30658667751887e-108	Down
SFRP1	-3.32184	4.21198372169995e-34	Down
PITX1	3.31750859410534	5.87021340816843e-25	Up
STAT5B	-3.31313	7.80095890259348e-136	Down
SLC16A7	-3.2963	8.03462017096855e-63	Down
PLA2R1	-3.29351	4.70117467471138e-96	Down
CTH	-3.26915	1.02863342539676e-85	Down
ERRFI1	-3.21092	1.95219775419243e-80	Down
CCNB1	3.21035165242261	4.00651789917419e-116	Up
HMGA2	3.20815627858887	1.97592060584446e-25	Up
HMGB3	3.20295883786843	9.67992502433121e-111	Up
GADD45G	-3.19832	1.58234834664188e-100	Down
PAPSS2	-3.17802	5.25126786198303e-80	Down
RACGAP1	3.17702021754382	2.91254065650205e-110	Up
RAP1GAP	3.17574059627216	1.94504359385238e-74	Up
GKN1	-3.16843	4.63350685755483e-19	Down
KIFC1	3.1271359067703	2.01188094617885e-91	Up
POU5F1	3.10453806273736	5.05714365962799e-44	Up
CDKN1A	-3.0838	4.00189822197099e-79	Down
CRISPLD2	-3.04205	2.14850172315406e-40	Down
MAF	-3.04043	3.14010096428912e-73	Down
CXCL1	3.03327921867315	2.69799084658367e-26	Up
CCND1	2.99611586820621	3.36307149620794e-48	Up
FOXO1	-2.98597	1.08251870018843e-92	Down
CDC6	2.9812527992923	1.57395976065162e-80	Up
SGK1	-2.96453	2.84632526006374e-77	Down
NACC1	2.9458278682793	5.86186360283157e-90	Up
CDKN1C	-2.93938	2.8683242979911e-67	Down
MAD2L1	2.92601457289929	6.46995993011088e-102	Up
SPAG9	-2.91775	4.502836188453e-113	Down
CTNNAL1	-2.90097	1.74516429803047e-106	Down
ABCB1	-2.89749	6.29968326128726e-81	Down
TERT	2.87113626460953	1.06723918183234e-09	Up
EPHA3	-2.86768	8.27094405359022e-46	Down
MITF	-2.85601	6.91065785539689e-71	Down
SAT2	-2.84622	8.80342767182425e-129	Down
PTPN6	2.84238700249502	7.04609677404e-137	Up
CHD5	-2.84231	3.9606883844123e-44	Down
SENP7	-2.83873	2.50726713966931e-110	Down
RBP1	-2.82885	1.95136363877305e-63	Down
ENG	-2.80768	1.81223862445827e-103	Down
BCL2	-2.79778	5.45883321373756e-63	Down
PRKD1	-2.79396	1.15003782096433e-63	Down
DHCR24	2.79175572941403	6.20937882870977e-62	Up
DMTF1	-2.76917	1.14402558254945e-117	Down
VENTX	-2.75401	5.91091717717689e-45	Down
KRT19	2.74421614146655	1.51003941139289e-75	Up
MET	2.74232869179866	9.26463961546508e-45	Up
LMNB1	2.73888777963966	9.18583530369272e-80	Up
TEAD4	2.7113196868381	1.9141152906936e-87	Up
TACC3	2.68916752019351	1.53707669064392e-86	Up
SMARCA2	-2.67975	1.50902916097966e-76	Down
NQO1	2.67362416506336	4.33182006284394e-50	Up
TYMS	2.67130628643935	8.64665195511687e-80	Up
CCL2	2.64477862821271	3.72193855326522e-44	Up
RRAD	-2.63795	1.01623602228511e-32	Down
ACKR1	-2.62975	5.60668162796282e-28	Down
ATM	-2.60112	4.3259652094382e-97	Down
DUSP6	2.59825243573125	1.79187717609237e-48	Up
XAF1	-2.5867	4.07897136679679e-44	Down
TAGLN	-2.57669	1.62801110870448e-38	Down
JAK2	-2.57309	1.4513127473392e-88	Down
FOXP3	2.55173734308818	2.55582126126934e-52	Up
DUSP1	-2.53951	1.48546768271793e-42	Down
E2F3	2.52842636200709	4.29830801883708e-80	Up
OGT	-2.51543	3.70976339613925e-82	Down
ORC1	2.51242207917141	1.47297588628471e-67	Up
MEIS2	-2.47763	2.78380530417599e-34	Down
NEK9	-2.47369	8.35271004682504e-78	Down
CIT	2.45294746635694	1.63276318511669e-54	Up
SYT1	-2.45009	2.30669331210605e-31	Down
HTRA1	-2.44988	8.14362560404178e-58	Down
IRF5	2.44739603104234	4.7462373386268e-60	Up
DLC1	-2.43903	2.62462515017102e-49	Down
ZEB1	-2.43202	4.73290316748838e-55	Down
VCAN	2.42586706559926	7.61566155453252e-23	Up
CKAP2	2.42028981263744	2.96513529167743e-92	Up
CDK5	2.41798764881892	2.33055580732293e-112	Up
SPI1	2.41326068019564	3.38550329281834e-49	Up
RECK	-2.38746	2.31554774332088e-79	Down
CAV1	-2.38552	1.18695668104159e-57	Down
MINK1	-2.38254	4.751179934428e-90	Down
TGFB1I1	-2.37871	6.73952872490321e-61	Down
ARPC1B	2.36945961473258	1.06814091561556e-78	Up
MIF	2.36751671351566	2.21656211959466e-107	Up
BTG2	-2.36194	5.639811313936e-58	Down
RNASEL	-2.35624	4.83242349656882e-72	Down
XPC	-2.31897	2.62238518233168e-88	Down
ING5	-2.30216	1.09459496834738e-89	Down
ME1	-2.29218	2.89607855464138e-53	Down
TRPM8	2.26465491789653	3.03114182740506e-07	Up
TIGAR	2.25649852256025	1.24769603601869e-57	Up
WNT2	2.25474558715329	2.17413476496695e-15	Up
CHEK1	2.24552058207489	1.03859684890855e-71	Up
CDCA4	2.23315505869836	3.82891801749435e-89	Up
NEK1	-2.21734	8.20852046548313e-93	Down
E2F1	2.21181	4.5053531766226e-64	Up
GAPDH	2.20485038998474	1.35109405290457e-111	Up
PLD2	-2.18445	2.75275529466246e-76	Down
RBM38	2.1681521077565	9.49997219007384e-70	Up
CYBB	2.14459275521466	1.40136677108753e-25	Up
PPARGC1A	-2.13961	3.44068689232626e-17	Down
NEK6	2.13830490243792	1.33368270284044e-55	Up
RBM39	-2.13709	1.74589829889306e-106	Down
AURKA	2.1187782099652	2.81817858954718e-42	Up
FGFR3	2.1134422021644	2.58573404825477e-17	Up
FOXA1	2.11229934426694	1.83747542401816e-09	Up
FBXO31	-2.10944	2.54342660398117e-81	Down
MAP4K1	2.10581970483617	1.40326583048067e-41	Up
MYCN	2.09562732415664	2.29810503904529e-18	Up
SLC52A1	2.0875321188076	2.8262751126603e-19	Up
MORC3	-2.07925	9.77349695263698e-94	Down
AGT	-2.07251	1.66829730456254e-15	Down
MYLK	-2.06885	8.86091064360291e-39	Down
AAK1	2.05704636452272	2.87751520128739e-77	Up
LIMA1	-2.03887	2.0356620615546e-65	Down
RNASEH2A	2.03741844417544	1.64969616366326e-72	Up
PDCD4	-2.03557	4.7492626533704e-67	Down
MTHFD2	2.02290013522138	2.37354304697037e-56	Up
CCNA2	2.0034803046844	4.77159500936948e-48	Up
GNMT	-1.99028	6.22666622820128e-35	Down
STIM1	-1.98748	4.93998352710482e-57	Down
IL1A	1.98092405027315	8.7556735833579e-12	Up
OXTR	1.95899649756836	1.95473585482342e-15	Up
CDKN2B	1.9323542526894	8.69860537804324e-27	Up
SIN3B	-1.92634	3.66768316375954e-51	Down
CDK2AP1	1.92540424067359	1.18407182465238e-99	Up
ING2	-1.92139	5.11390394396269e-78	Down
BCL2L1	1.89946199618716	1.04786033613153e-90	Up
GPC3	-1.89798	8.95179723126036e-15	Down
ETS2	-1.89702	5.23634127556946e-51	Down
FGFR1	-1.89504	6.05261514277136e-34	Down
COX5B	1.88490981588939	2.45309131477408e-106	Up
TRPM7	-1.85973	4.67651748177731e-64	Down
DICER1	-1.85115	7.88365497840048e-62	Down
CARF	-1.83319	2.81652921114571e-57	Down
FOS	-1.82364	7.49680740163508e-19	Down
TLR8	1.81109548326462	6.01226674159767e-15	Up
NRAS	1.80502616228628	2.32437269759281e-62	Up
BCL2L2	-1.79748	6.6713258707339e-70	Down
GDF15	1.79457614902746	3.91184661346798e-21	Up
RBL2	-1.79063	1.77518495307963e-58	Down
LAYN	-1.77274	3.61405822274454e-36	Down
CDC25A	1.74724688693636	1.68659685152764e-35	Up
BMP4	-1.74378	1.13572316314205e-19	Down
TP53I3	1.74128538264838	5.51665200930399e-56	Up
NEDD4	-1.73236	1.38585325206181e-32	Down
TIMELESS	1.72003618326608	2.61036664345508e-42	Up
KDM6B	-1.71774	9.53698322507292e-40	Down
GRN	1.70130942306725	6.73490108761527e-64	Up
MAST1	1.69545270061877	1.30972967266198e-26	Up
NTN4	-1.69108	5.25786875809669e-22	Down
PEA15	1.68708411331218	5.05950518599374e-62	Up
SERPINE1	-1.68052	7.68874722249108e-13	Down
ZNF217	1.67449247419105	4.38381312358099e-47	Up
ALDH2	-1.67171	8.96954616878917e-39	Down
CTSD	1.66575449582556	1.10127340942868e-44	Up
SREBF1	-1.66392	1.4651978591594e-37	Down
PDZD2	-1.6605	1.56351084321692e-34	Down
STAT6	-1.65892	1.09668445896442e-58	Down
EGFR	-1.65751	3.09867983428895e-30	Down
DGCR8	-1.65604	6.38361701828884e-58	Down
HNRNPA1	-1.63339	5.26398054465508e-87	Down
FERMT2	-1.63002	5.29264614552981e-51	Down
WRN	-1.61558	7.85473747498308e-56	Down
STAT1	1.60956124664883	3.00561115062693e-35	Up
DNMT3B	1.60936418619522	6.44468694921822e-34	Up
LATS2	-1.59727	2.00459801648138e-39	Down
EIF4EBP1	1.59145204174524	1.66421871545587e-50	Up
MATK	1.58068179994738	1.01537566242688e-17	Up
ZFP36	-1.56747	1.29252078915219e-19	Down
PIM1	-1.56705	1.81178793723187e-30	Down
PON1	-1.55672	7.94695122655709e-09	Down
FOXO4	-1.55661	2.16570557824483e-38	Down
PRKCD	1.55404459255099	1.04668617881911e-48	Up
TXNIP	-1.54785	5.25043416924363e-29	Down
MAP3K6	-1.54125	3.63589627903686e-35	Down
RASSF1	-1.53908	4.58120390990426e-60	Down
ATP6V0C	1.53834115466099	2.82692652539916e-91	Up
ETS1	-1.53737	5.53619517669018e-35	Down
MDC1	-1.5296	1.47564359480758e-40	Down
MVP	-1.51672	5.20984062150474e-43	Down
ORAI1	1.50802470842342	4.74563678190345e-63	Up
