# Supplementary material for: Integrative Bioinformatic Analysis of Cellular Senescence Genes in Ovarian Cancer: Molecular Subtyping, Prognostic Risk Stratification, and Chemoresistance Prediction
Source: Biomedicines. 2025 Apr 4;13(4):877. doi: 10.3390/biomedicines13040877 (PMC12025183; doi:10.3390/biomedicines13040877)
Supplement: Supplementary file 1 [file biomedicines-13-00877-s001.zip › Table S3. TCGA_OV patients IDs for molecular subtypes of cellular senescence.xlsx]

## Sheet: Sheet1
	sample	cluster
1	TCGA-04-1331-01A-01R-1569-13	Cluster1
2	TCGA-04-1332-01A-01R-1564-13	Cluster2
3	TCGA-04-1338-01A-01R-1564-13	Cluster1
4	TCGA-04-1341-01A-01R-1564-13	Cluster1
5	TCGA-04-1343-01A-01R-1564-13	Cluster1
6	TCGA-04-1347-01A-01R-1564-13	Cluster1
7	TCGA-04-1350-01A-01R-1565-13	Cluster1
8	TCGA-04-1356-01A-01R-1569-13	Cluster1
9	TCGA-04-1361-01A-01R-1565-13	Cluster1
10	TCGA-04-1362-01A-01R-1565-13	Cluster2
11	TCGA-04-1364-01A-01R-1565-13	Cluster1
12	TCGA-04-1365-01A-01R-1565-13	Cluster1
13	TCGA-04-1514-01A-01R-1566-13	Cluster2
14	TCGA-04-1519-01A-01R-1565-13	Cluster1
15	TCGA-04-1530-01A-02R-1569-13	Cluster2
16	TCGA-04-1536-01A-01R-1566-13	Cluster1
17	TCGA-04-1542-01A-01R-1566-13	Cluster1
18	TCGA-04-1648-01A-01R-1567-13	Cluster1
19	TCGA-04-1651-01A-01R-1567-13	Cluster1
20	TCGA-04-1655-01A-01R-1566-13	Cluster1
21	TCGA-09-0364-01A-02R-1564-13	Cluster1
22	TCGA-09-0366-01A-01R-1564-13	Cluster2
23	TCGA-09-0367-01A-01R-1564-13	Cluster1
24	TCGA-09-0369-01A-01R-1564-13	Cluster1
25	TCGA-09-1659-01B-01R-1564-13	Cluster1
26	TCGA-09-1661-01B-01R-1566-13	Cluster1
27	TCGA-09-1662-01A-01R-1566-13	Cluster2
28	TCGA-09-1665-01B-01R-1566-13	Cluster1
29	TCGA-09-1666-01A-01R-1566-13	Cluster2
30	TCGA-09-1667-01C-01R-1566-13	Cluster2
31	TCGA-09-1668-01B-01R-1566-13	Cluster2
32	TCGA-09-1669-01A-01R-1566-13	Cluster1
33	TCGA-09-1670-01A-01R-1566-13	Cluster2
34	TCGA-09-1673-01A-01R-1566-13	Cluster2
35	TCGA-09-2044-01B-01R-1568-13	Cluster1
36	TCGA-09-2045-01A-01R-1568-13	Cluster2
37	TCGA-09-2048-01A-01R-1568-13	Cluster1
38	TCGA-09-2051-01A-01R-1568-13	Cluster2
39	TCGA-09-2053-01C-01R-1568-13	Cluster1
40	TCGA-09-2054-01A-01R-1568-13	Cluster2
41	TCGA-09-2056-01B-01R-1568-13	Cluster1
42	TCGA-10-0927-01A-02R-1564-13	Cluster1
43	TCGA-10-0928-01A-02R-1564-13	Cluster1
44	TCGA-10-0931-01A-01R-1564-13	Cluster1
45	TCGA-10-0933-01A-01R-1569-13	Cluster1
46	TCGA-10-0936-01A-01R-1564-13	Cluster1
47	TCGA-10-0937-01A-02R-1564-13	Cluster1
48	TCGA-10-0938-01A-02R-1564-13	Cluster1
49	TCGA-13-0714-01A-01R-1564-13	Cluster1
50	TCGA-13-0720-01A-01R-1564-13	Cluster1
51	TCGA-13-0724-01A-01R-1564-13	Cluster1
52	TCGA-13-0725-01A-01R-1564-13	Cluster1
53	TCGA-13-0726-01A-01R-1564-13	Cluster1
54	TCGA-13-0727-01A-01R-1564-13	Cluster1
55	TCGA-13-0730-01A-01R-1564-13	Cluster2
56	TCGA-13-0762-01A-01R-1564-13	Cluster1
57	TCGA-13-0765-01A-01R-1564-13	Cluster1
58	TCGA-13-0766-01A-02R-1564-13	Cluster1
59	TCGA-13-0768-01A-01R-1569-13	Cluster2
60	TCGA-13-0795-01A-01R-1564-13	Cluster1
61	TCGA-13-0797-01A-01R-1564-13	Cluster1
62	TCGA-13-0800-01A-01R-1564-13	Cluster1
63	TCGA-13-0804-01A-01R-1564-13	Cluster1
64	TCGA-13-0883-01A-02R-1569-13	Cluster2
65	TCGA-13-0884-01B-01R-1565-13	Cluster1
66	TCGA-13-0885-01A-02R-1569-13	Cluster1
67	TCGA-13-0886-01A-01R-1569-13	Cluster1
68	TCGA-13-0887-01A-01R-1564-13	Cluster1
69	TCGA-13-0888-01A-01R-1564-13	Cluster1
70	TCGA-13-0891-01A-01R-1564-13	Cluster1
71	TCGA-13-0893-01B-01R-1565-13	Cluster2
72	TCGA-13-0897-01A-01R-1564-13	Cluster1
73	TCGA-13-0900-01B-01R-1565-13	Cluster1
74	TCGA-13-0901-01B-01R-1565-13	Cluster1
75	TCGA-13-0905-01B-01R-1565-13	Cluster1
76	TCGA-13-0906-01A-01R-1564-13	Cluster1
77	TCGA-13-0908-01B-01R-1565-13	Cluster2
78	TCGA-13-0911-01A-01R-1564-13	Cluster1
79	TCGA-13-0913-02A-01R-1564-13	Cluster1
80	TCGA-13-0916-01A-01R-1564-13	Cluster1
81	TCGA-13-0920-01A-01R-1564-13	Cluster1
82	TCGA-13-0923-01A-01R-1564-13	Cluster1
83	TCGA-13-0924-01A-01R-1564-13	Cluster1
84	TCGA-13-1403-01A-01R-1565-13	Cluster2
85	TCGA-13-1404-01A-01R-1565-13	Cluster1
86	TCGA-13-1405-01A-01R-1565-13	Cluster2
87	TCGA-13-1407-01A-01R-1565-13	Cluster1
88	TCGA-13-1408-01A-01R-1565-13	Cluster1
89	TCGA-13-1409-01A-01R-1565-13	Cluster1
90	TCGA-13-1410-01A-01R-1565-13	Cluster2
91	TCGA-13-1411-01A-01R-1565-13	Cluster2
92	TCGA-13-1477-01A-01R-1565-13	Cluster1
93	TCGA-13-1483-01A-01R-1565-13	Cluster1
94	TCGA-13-1485-01A-02R-1565-13	Cluster2
95	TCGA-13-1487-01A-01R-1565-13	Cluster1
96	TCGA-13-1488-01A-01R-1565-13	Cluster1
97	TCGA-13-1489-02A-01R-1565-13	Cluster1
98	TCGA-13-1492-01A-01R-1565-13	Cluster1
99	TCGA-13-1495-01A-01R-1565-13	Cluster1
100	TCGA-13-1496-01A-01R-1565-13	Cluster1
101	TCGA-13-1497-01A-01R-1565-13	Cluster1
102	TCGA-13-1498-01A-01R-1565-13	Cluster1
103	TCGA-13-1499-01A-01R-1565-13	Cluster1
104	TCGA-13-1501-01A-01R-1565-13	Cluster1
105	TCGA-13-1505-01A-01R-1565-13	Cluster2
106	TCGA-13-1506-01A-01R-1565-13	Cluster2
107	TCGA-13-1507-01A-01R-1565-13	Cluster1
108	TCGA-13-1509-01A-01R-1565-13	Cluster1
109	TCGA-13-1510-01A-02R-1565-13	Cluster1
110	TCGA-13-1511-01A-01R-1565-13	Cluster2
111	TCGA-13-1512-01A-01R-1565-13	Cluster1
112	TCGA-13-2060-01A-01R-1568-13	Cluster1
113	TCGA-13-A5FT-01A-11R-A406-31	Cluster1
114	TCGA-20-0987-01A-02R-1564-13	Cluster2
115	TCGA-20-0991-01A-01R-1564-13	Cluster1
116	TCGA-20-1682-01A-01R-1564-13	Cluster2
117	TCGA-20-1683-01A-01R-1566-13	Cluster2
118	TCGA-20-1686-01A-01R-1566-13	Cluster1
119	TCGA-20-1687-01A-01R-1566-13	Cluster2
120	TCGA-23-1021-01B-01R-1564-13	Cluster1
121	TCGA-23-1022-01A-01R-1564-13	Cluster1
122	TCGA-23-1023-01A-02R-1564-13	Cluster2
123	TCGA-23-1024-01A-02R-1564-13	Cluster1
124	TCGA-23-1026-01B-01R-1569-13	Cluster1
125	TCGA-23-1027-01A-02R-1564-13	Cluster2
126	TCGA-23-1028-01A-01R-1564-13	Cluster1
127	TCGA-23-1029-01B-01R-1567-13	Cluster2
128	TCGA-23-1030-01A-02R-1564-13	Cluster1
129	TCGA-23-1107-01A-01R-1564-13	Cluster1
130	TCGA-23-1109-01A-01R-1564-13	Cluster2
131	TCGA-23-1110-01A-01R-1564-13	Cluster1
132	TCGA-23-1111-01A-01R-1567-13	Cluster2
133	TCGA-23-1113-01A-01R-1564-13	Cluster1
134	TCGA-23-1114-01B-01R-1566-13	Cluster2
135	TCGA-23-1116-01A-01R-1564-13	Cluster1
136	TCGA-23-1118-01A-01R-1564-13	Cluster1
137	TCGA-23-1119-01A-02R-1565-13	Cluster1
138	TCGA-23-1120-01A-02R-1565-13	Cluster2
139	TCGA-23-1122-01A-01R-1565-13	Cluster2
140	TCGA-23-1123-01A-01R-1565-13	Cluster2
141	TCGA-23-1809-01A-01R-1566-13	Cluster2
142	TCGA-23-2077-01A-01R-1568-13	Cluster2
143	TCGA-23-2078-01A-01R-1568-13	Cluster2
144	TCGA-23-2084-01A-02R-1568-13	Cluster2
145	TCGA-24-0966-01A-01R-1564-13	Cluster1
146	TCGA-24-0970-01B-01R-1565-13	Cluster1
147	TCGA-24-0979-01A-01R-1565-13	Cluster2
148	TCGA-24-0982-01A-01R-1565-13	Cluster1
149	TCGA-24-1103-01A-01R-1565-13	Cluster1
150	TCGA-24-1104-01A-01R-1565-13	Cluster2
151	TCGA-24-1105-01A-01R-1565-13	Cluster2
152	TCGA-24-1413-01A-01R-1565-13	Cluster2
153	TCGA-24-1416-01A-01R-1565-13	Cluster2
154	TCGA-24-1417-01A-01R-1565-13	Cluster2
155	TCGA-24-1418-01A-01R-1565-13	Cluster2
156	TCGA-24-1419-01A-01R-1565-13	Cluster2
157	TCGA-24-1422-01A-01R-1565-13	Cluster2
158	TCGA-24-1423-01A-01R-1565-13	Cluster2
159	TCGA-24-1424-01A-01R-1565-13	Cluster2
160	TCGA-24-1425-01A-02R-1566-13	Cluster2
161	TCGA-24-1426-01A-01R-1565-13	Cluster1
162	TCGA-24-1427-01A-01R-1565-13	Cluster2
163	TCGA-24-1428-01A-01R-1564-13	Cluster2
164	TCGA-24-1430-01A-01R-1566-13	Cluster1
165	TCGA-24-1431-01A-01R-1566-13	Cluster1
166	TCGA-24-1434-01A-01R-1566-13	Cluster2
167	TCGA-24-1435-01A-01R-1566-13	Cluster2
168	TCGA-24-1464-01A-01R-1566-13	Cluster1
169	TCGA-24-1467-01A-01R-1566-13	Cluster1
170	TCGA-24-1469-01A-01R-1566-13	Cluster2
171	TCGA-24-1470-01A-01R-1566-13	Cluster2
172	TCGA-24-1471-01A-01R-1566-13	Cluster1
173	TCGA-24-1474-01A-01R-1566-13	Cluster2
174	TCGA-24-1544-01A-01R-1566-13	Cluster1
175	TCGA-24-1546-01A-01R-1566-13	Cluster2
176	TCGA-24-1549-01A-01R-1566-13	Cluster2
177	TCGA-24-1550-01A-01R-1566-13	Cluster2
178	TCGA-24-1551-01A-01R-1566-13	Cluster2
179	TCGA-24-1552-01A-01R-1566-13	Cluster2
180	TCGA-24-1553-01A-01R-1566-13	Cluster2
181	TCGA-24-1557-01A-01R-1566-13	Cluster2
182	TCGA-24-1558-01A-01R-1566-13	Cluster2
183	TCGA-24-1560-01A-01R-1566-13	Cluster2
184	TCGA-24-1562-01A-01R-1566-13	Cluster2
185	TCGA-24-1563-01A-01R-1566-13	Cluster2
186	TCGA-24-1564-01A-01R-1566-13	Cluster2
187	TCGA-24-1565-01A-01R-1566-13	Cluster1
188	TCGA-24-1567-01A-01R-1566-13	Cluster2
189	TCGA-24-1603-01A-01R-1566-13	Cluster2
190	TCGA-24-1604-01A-01R-1566-13	Cluster2
191	TCGA-24-1616-01A-01R-1566-13	Cluster1
192	TCGA-24-1842-01A-01R-1567-13	Cluster2
193	TCGA-24-1843-01A-01R-1567-13	Cluster1
194	TCGA-24-1844-01A-01R-1567-13	Cluster2
195	TCGA-24-1845-01A-01R-1567-13	Cluster1
196	TCGA-24-1846-01A-01R-1567-13	Cluster2
197	TCGA-24-1850-01A-01R-1567-13	Cluster2
198	TCGA-24-1923-01A-01R-1567-13	Cluster2
199	TCGA-24-1924-01A-01R-1567-13	Cluster1
200	TCGA-24-1928-01A-01R-1567-13	Cluster2
201	TCGA-24-1930-01A-01R-1567-13	Cluster2
202	TCGA-24-2020-01A-01R-1567-13	Cluster1
203	TCGA-24-2023-01A-01R-1567-13	Cluster2
204	TCGA-24-2024-01A-02R-1568-13	Cluster2
205	TCGA-24-2026-01A-01R-1567-13	Cluster2
206	TCGA-24-2027-01A-01R-1567-13	Cluster2
207	TCGA-24-2033-01A-01R-1568-13	Cluster2
208	TCGA-24-2035-01A-01R-1568-13	Cluster2
209	TCGA-24-2036-01A-01R-1568-13	Cluster2
210	TCGA-24-2038-01A-01R-1568-13	Cluster2
211	TCGA-24-2254-01A-01R-1568-13	Cluster2
212	TCGA-24-2261-01A-01R-1568-13	Cluster2
213	TCGA-24-2262-01A-01R-1568-13	Cluster2
214	TCGA-24-2267-01A-01R-1568-13	Cluster2
215	TCGA-24-2271-01A-01R-1568-13	Cluster2
216	TCGA-24-2280-01A-01R-1568-13	Cluster2
217	TCGA-24-2281-01A-01R-1568-13	Cluster2
218	TCGA-24-2288-01A-01R-1568-13	Cluster2
219	TCGA-24-2289-01A-01R-1568-13	Cluster2
220	TCGA-24-2290-01A-01R-1568-13	Cluster2
221	TCGA-24-2293-01A-01R-1568-13	Cluster2
222	TCGA-24-2297-01A-01R-1568-13	Cluster2
223	TCGA-24-2298-01A-01R-1569-13	Cluster2
224	TCGA-25-1312-01A-01R-1565-13	Cluster2
225	TCGA-25-1313-01A-01R-1565-13	Cluster2
226	TCGA-25-1315-01A-01R-1565-13	Cluster2
227	TCGA-25-1316-01A-01R-1565-13	Cluster1
228	TCGA-25-1317-01A-01R-1565-13	Cluster2
229	TCGA-25-1318-01A-01R-1565-13	Cluster2
230	TCGA-25-1319-01A-01R-1565-13	Cluster2
231	TCGA-25-1320-01A-01R-1565-13	Cluster2
232	TCGA-25-1321-01A-01R-1565-13	Cluster2
233	TCGA-25-1322-01A-01R-1565-13	Cluster2
234	TCGA-25-1323-01A-01R-1565-13	Cluster2
235	TCGA-25-1326-01A-01R-1565-13	Cluster2
236	TCGA-25-1328-01A-01R-1565-13	Cluster2
237	TCGA-25-1329-01A-01R-1565-13	Cluster2
238	TCGA-25-1623-01A-01R-1566-13	Cluster2
239	TCGA-25-1626-01A-01R-1566-13	Cluster2
240	TCGA-25-1627-01A-01R-1566-13	Cluster2
241	TCGA-25-1628-01A-01R-1566-13	Cluster2
242	TCGA-25-1630-01A-01R-1566-13	Cluster2
243	TCGA-25-1631-01A-01R-1569-13	Cluster2
244	TCGA-25-1632-01A-01R-1566-13	Cluster2
245	TCGA-25-1633-01A-01R-1566-13	Cluster2
246	TCGA-25-1634-01A-01R-1566-13	Cluster1
247	TCGA-25-1635-01A-01R-1566-13	Cluster2
248	TCGA-25-1877-01A-01R-1567-13	Cluster1
249	TCGA-25-2042-01A-01R-1568-13	Cluster2
250	TCGA-25-2391-01A-01R-1569-13	Cluster2
251	TCGA-25-2392-01A-01R-1569-13	Cluster2
252	TCGA-25-2393-01A-01R-1569-13	Cluster1
253	TCGA-25-2396-01A-01R-1569-13	Cluster1
254	TCGA-25-2397-01A-01R-1569-13	Cluster2
255	TCGA-25-2398-01A-01R-1569-13	Cluster2
256	TCGA-25-2399-01A-01R-1569-13	Cluster2
257	TCGA-25-2400-01A-01R-1569-13	Cluster2
258	TCGA-25-2401-01A-01R-1569-13	Cluster2
259	TCGA-25-2404-01A-01R-1569-13	Cluster2
260	TCGA-25-2409-01A-01R-1569-13	Cluster2
261	TCGA-29-1688-01A-01R-1566-13	Cluster1
262	TCGA-29-1690-01A-01R-1566-13	Cluster2
263	TCGA-29-1691-01A-01R-1566-13	Cluster2
264	TCGA-29-1693-01A-01R-1567-13	Cluster1
265	TCGA-29-1694-01A-01R-1567-13	Cluster2
266	TCGA-29-1695-01A-01R-1567-13	Cluster2
267	TCGA-29-1696-01A-01R-1567-13	Cluster1
268	TCGA-29-1697-01A-01R-1567-13	Cluster2
269	TCGA-29-1701-01A-01R-1567-13	Cluster1
270	TCGA-29-1703-01A-01R-1567-13	Cluster2
271	TCGA-29-1705-01A-01R-1567-13	Cluster2
272	TCGA-29-1705-02A-01R-1567-13	Cluster2
273	TCGA-29-1707-02A-01R-1567-13	Cluster1
274	TCGA-29-1710-01A-02R-1567-13	Cluster2
275	TCGA-29-1711-01A-01R-1567-13	Cluster2
276	TCGA-29-1761-01A-01R-1567-13	Cluster1
277	TCGA-29-1762-01A-01R-1567-13	Cluster1
278	TCGA-29-1763-01A-02R-1567-13	Cluster2
279	TCGA-29-1766-01A-01R-1567-13	Cluster1
280	TCGA-29-1768-01A-01R-1567-13	Cluster1
281	TCGA-29-1769-01A-01R-1567-13	Cluster1
282	TCGA-29-1770-01A-01R-1567-13	Cluster2
283	TCGA-29-1770-02A-01R-1567-13	Cluster2
284	TCGA-29-1774-01A-01R-1567-13	Cluster1
285	TCGA-29-1776-01A-01R-1567-13	Cluster2
286	TCGA-29-1777-01A-01R-1567-13	Cluster1
287	TCGA-29-1778-01A-01R-1567-13	Cluster2
288	TCGA-29-1781-01A-01R-1567-13	Cluster1
289	TCGA-29-1783-01A-01R-1567-13	Cluster2
290	TCGA-29-1784-01A-02R-1567-13	Cluster1
291	TCGA-29-1785-01A-01R-1567-13	Cluster2
292	TCGA-29-2414-01A-02R-1569-13	Cluster2
293	TCGA-29-2425-01A-01R-1569-13	Cluster1
294	TCGA-29-2427-01A-01R-1569-13	Cluster1
295	TCGA-29-2428-01A-01R-1569-13	Cluster1
296	TCGA-29-A5NZ-01A-11R-A406-31	Cluster2
297	TCGA-30-1714-01A-02R-1567-13	Cluster1
298	TCGA-30-1718-01A-01R-1567-13	Cluster2
299	TCGA-30-1853-01A-02R-1567-13	Cluster1
300	TCGA-30-1857-01A-02R-1569-13	Cluster1
301	TCGA-30-1860-01A-01R-1568-13	Cluster1
302	TCGA-30-1861-01A-01R-1568-13	Cluster2
303	TCGA-30-1862-01A-02R-1568-13	Cluster2
304	TCGA-30-1866-01A-02R-1568-13	Cluster1
305	TCGA-30-1891-01A-01R-1568-13	Cluster1
306	TCGA-30-1892-01A-01R-1568-13	Cluster1
307	TCGA-31-1944-01A-01R-1568-13	Cluster2
308	TCGA-31-1946-01A-01R-1568-13	Cluster2
309	TCGA-31-1950-01A-01R-1568-13	Cluster2
310	TCGA-31-1951-01A-01R-1568-13	Cluster2
311	TCGA-31-1953-01A-01R-1568-13	Cluster2
312	TCGA-31-1956-01A-01R-1568-13	Cluster2
313	TCGA-31-1959-01A-01R-1568-13	Cluster2
314	TCGA-36-1568-01A-01R-1566-13	Cluster2
315	TCGA-36-1569-01A-01R-1566-13	Cluster2
316	TCGA-36-1570-01A-01R-1566-13	Cluster2
317	TCGA-36-1571-01A-01R-1566-13	Cluster2
318	TCGA-36-1574-01A-01R-1566-13	Cluster2
319	TCGA-36-1576-01A-01R-1566-13	Cluster2
320	TCGA-36-1577-01A-01R-1566-13	Cluster2
321	TCGA-36-1580-01A-01R-1566-13	Cluster2
322	TCGA-36-1581-01A-01R-1566-13	Cluster2
323	TCGA-57-1582-01A-01R-1566-13	Cluster1
324	TCGA-57-1583-01A-01R-1566-13	Cluster1
325	TCGA-57-1584-01A-01R-1566-13	Cluster2
326	TCGA-57-1585-01A-01R-1566-13	Cluster2
327	TCGA-57-1586-01A-02R-1567-13	Cluster1
328	TCGA-57-1993-01A-01R-1568-13	Cluster2
329	TCGA-57-1994-01A-01R-1568-13	Cluster2
330	TCGA-59-2348-01A-01R-1569-13	Cluster2
331	TCGA-59-2350-01A-01R-1569-13	Cluster2
332	TCGA-59-2351-01A-01R-1569-13	Cluster2
333	TCGA-59-2352-01A-01R-1569-13	Cluster2
334	TCGA-59-2354-01A-01R-1569-13	Cluster2
335	TCGA-59-2355-01A-01R-1569-13	Cluster2
336	TCGA-59-2363-01A-01R-1569-13	Cluster2
337	TCGA-59-A5PD-01A-11R-A406-31	Cluster2
338	TCGA-5X-AA5U-01A-11R-A406-31	Cluster2
339	TCGA-61-1721-01A-01R-1569-13	Cluster2
340	TCGA-61-1724-01A-01R-1568-13	Cluster2
341	TCGA-61-1725-01A-01R-1567-13	Cluster1
342	TCGA-61-1728-01A-01R-1568-13	Cluster2
343	TCGA-61-1733-01A-01R-1567-13	Cluster2
344	TCGA-61-1736-01B-01R-1568-13	Cluster2
345	TCGA-61-1737-01A-01R-1567-13	Cluster2
346	TCGA-61-1738-01A-01R-1567-13	Cluster2
347	TCGA-61-1741-01A-02R-1567-13	Cluster2
348	TCGA-61-1900-01A-01R-1567-13	Cluster2
349	TCGA-61-1907-01A-01R-1567-13	Cluster1
350	TCGA-61-1910-01A-01R-1567-13	Cluster2
351	TCGA-61-1911-01A-01R-1567-13	Cluster1
352	TCGA-61-1914-01A-01R-1567-13	Cluster1
353	TCGA-61-1918-01A-01R-1568-13	Cluster2
354	TCGA-61-1919-01A-01R-1568-13	Cluster2
355	TCGA-61-1995-01A-01R-1568-13	Cluster2
356	TCGA-61-1998-01A-01R-1568-13	Cluster2
357	TCGA-61-2000-01A-01R-1568-13	Cluster2
358	TCGA-61-2002-01A-01R-1568-13	Cluster2
359	TCGA-61-2003-01A-01R-1568-13	Cluster2
360	TCGA-61-2008-01A-02R-1568-13	Cluster2
361	TCGA-61-2009-01A-01R-1568-13	Cluster1
362	TCGA-61-2012-01A-01R-1568-13	Cluster2
363	TCGA-61-2088-01A-01R-1568-13	Cluster2
364	TCGA-61-2092-01A-01R-1568-13	Cluster2
365	TCGA-61-2097-01A-02R-1568-13	Cluster2
366	TCGA-61-2098-01A-01R-1568-13	Cluster2
367	TCGA-61-2101-01A-01R-1568-13	Cluster2
368	TCGA-61-2102-01A-01R-1568-13	Cluster2
369	TCGA-61-2104-01A-01R-1568-13	Cluster2
370	TCGA-61-2109-01A-01R-1568-13	Cluster2
371	TCGA-61-2110-01A-01R-1568-13	Cluster1
372	TCGA-61-2111-01A-01R-1568-13	Cluster2
373	TCGA-61-2113-01A-01R-1568-13	Cluster2
374	TCGA-OY-A56Q-01A-11R-A406-31	Cluster1
375	TCGA-VG-A8LO-01A-11R-A406-31	Cluster2
376	TCGA-WR-A838-01A-12R-A406-31	Cluster2
